# Supplementary material for: Enhanced analysis of the genomic diversity of Mycobacterium bovis in Great Britain to aid control of bovine tuberculosis
Source: Front Microbiol. 2025 Mar 25;16:1515906. doi: 10.3389/fmicb.2025.1515906 (PMC11975571; doi:10.3389/fmicb.2025.1515906)
Supplement: Supplementary file 2 [file Table_1.xlsx]

## Sheet: Final
Start	End	Details
10450	10467	Unknown
80272	80586	Rep'-1
86804	86805	Unknown
103748	105251	Rep-2, rep251
103927	103931	Unknown
104263	104265	Unknown
131962	132007	PE_PGRS1
132566	132681	PE_PGRS1
149545	149559	Non-coding
149857	150139	PE_PGRS2
150177	150178	PE_PGRS2
151029	151033	PE_PGRS2
156148	156313	Unknown
277866	277903	Non-coding
306549	306843	PPE2
332095	332097	PE_PGRS3a
332758	332772	PE_PGRS3a
333270	334065	PE_PGRS3a
334316	334326	PE_PGRS3a
335263	335838	PE_PGRS3
336225	336781	PE_PGRS3
337084	337270	PE_PGRS3
337402	339551	Non-coding
341490	341491	PPE3
363750	363926	PE_PGRS5
372976	372981	PPE6
430648	430703	PPE8
455625	455635	Unknown
531294	531295	Non-coding
624333	625210	PE_PGRS6a
625349	625392	PE_PGRS6a
664634	664635	nrdZ
673112	673882	cfp32
674023	674465	PE_PGRS7
674586	674911	PE_PGRS7
675133	675282	PE_PGRS7
675728	676006	PE_PGRS7
676208	676758	PE_PGRS7
693127	693137	mce2Da
700856	700865	tcrA
743832	743838	Unknown
755591	755592	Unknown
757040	757085	Non-coding
808002	808003	Non-coding
808043	808044	Non-coding
837950	838643	PE_PGRS9
838862	839618	PE_PGRS9
840704	841424	PE_PGRS10
841970	842037	PE_PGRS10
842172	842177	PE_PGRS10
842201	842532	PE_PGRS10
926171	927139	PE_PGRS12
927382	928098	PE_PGRS13
928146	928157	PE_PGRS13
928811	928813	PE_PGRS14
928964	928987	PE_PGRS14
930432	930437	PE_PGRS14
930634	930652	PE_PGRS14
965398	965405	rpfA
965440	965441	rpfA
965476	965477	rpfA
965528	965529	rpfA
968279	968300	Non-coding
969982	970313	PE_PGRS15
977353	977373	PPE13
1025924	1027359	IS1554
1027507	1029829	IS1535
1057288	1057310	Non-coding
1070799	1070800	Unknown
1087913	1087914	fadE13
1092309	1092513	PE_PGRS16
1122171	1122173	Unknown
1165047	1166025	IS-like1 transposase
1169747	1171209	IS1081 transposase
1189865	1189923	PE_PGRS19
1191520	1191544	PE_PGRS20
1192497	1192505	PE_PGRS20
1204730	1204784	pra
1213482	1213988	PE_PGRS21
1214766	1214768	PE_PGRS21
1218314	1218525	PE_PGRS22
1218842	1219197	PE_PGRS22
1219295	1219481	PE_PGRS22
1253016	1254371	repeat region 22G8
1277700	1279148	repeat region 4
1279215	1280192	IS-like2
1306920	1306943	Non-coding
1342563	1344005	IS 1801-2 transposase
1356971	1356975	Non-coding
1358689	1358692	PE14
1364725	1364727	Non-coding
1386638	1386721	PE_PGRS23
1386758	1387014	PE_PGRS23
1387267	1387300	PE_PGRS23
1409729	1409733	amiB2
1412936	1412937	pknH1
1414066	1417284	Non-coding
1417603	1417943	pknH2
1447552	1447564	Unknown
1470598	1472097	IS1557-2
1490557	1490559	Non-coding
1490847	1490859	PE_PGRS24
1490978	1490995	PE_PGRS24
1491070	1491075	PE_PGRS24
1491739	1492041	PE_PGRS24
1535584	1535588	PPE19
1553805	1553807	pyrR
1573789	1574115	PE_PGRS25
1599327	1599328	whiA
1619644	1619674	PE_PGRS26
1623806	1623904	Non-coding
1632229	1632242	PE_PGRS27
1632678	1632685	PE_PGRS27
1633190	1633485	PE_PGRS27
1634408	1634736	PE_PGRS27
1634778	1635247	PE_PGRS27
1638198	1638522	PE_PGRS28
1638686	1639013	PE_PGRS28
1748583	1748604	frdBC
1768996	1778342	Unknown
1769089	1769499	phiRV1 phage
1769705	1770016	phiRV1 phage
1770121	1771839	phiRV1 phage
1771847	1772359	phiRV1 phage
1772533	1773003	phiRV1 phage
1773084	1773667	phiRV1 phage
1773681	1774076	phiRV1 phage
1774272	1776303	phiRV1 phage
1776359	1777935	phiRV1 phage
1777937	1779644	Partial REP13E12 repeat protein
1818591	1818592	Non-coding
1853799	1853869	PE_PGRS30
1854197	1854198	PE_PGRS30
1869188	1869487	pks7
1879248	1879256	pks9
1905281	1905282	lprJ
1916962	1918340	repeat region I125
1945347	1945461	Non-coding
1971733	1972232	PPE24
1985557	1987134	wag22b
1987571	1987574	wag22a
1992980	1993116	Unknown
1993433	1994662	hyp cds,ISB9'
1996066	1996160	PE_PGRS31
2037915	2038039	PPE29
2040927	2041028	PE_PGRS32b
2056314	2056315	PE_PGRS33
2056474	2056587	PE_PGRS33
2056769	2057077	PE_PGRS33
2063783	2063784	Non-coding
2083594	2083595	PE_PGRS34
2091463	2091464	Non-coding
2140661	2140831	lppD
2166092	2166098	PPE35a
2177393	2177490	Unknown
2181914	2181976	fadE17
2188638	2188640	Unknown
2192033	2193394	REP 09F9
2228325	2228340	Unknown
2246012	2246185	Unknown
2246221	2246224	Unknown
2258854	2258859	Non-coding
2284498	2284511	pks12
2284743	2284758	pks12
2311023	2311024	cobH
2324457	2324534	Unknown
2325785	2325922	Mobile
2326105	2326447	Mobile
2343718	2343901	pe21
2372207	2372527	PE_PGRS37
2385583	2385584	Unknown
2398246	2398247	murG
2408787	2409178	PE_PGRS38
2422590	2423393	IS1558
2439411	2439420	trpD
2453619	2453627	Unknown
2514874	2514875	Unknown
2536884	2536886	Non-coding
2609170	2609322	PPE71
2611760	2611906	PPE40
2665630	2666017	PE_PGRS41
2672962	2672991	Non-coding
2676400	2676411	Non-coding
2684014	2684029	Unknown
2693240	2694450	IS1558-2
2713152	2713180	Non-coding
2724177	2724201	Non-coding
2756780	2756783	Unknown
2767582	2767907	PE_PGRS42b
2768187	2768189	PE_PGRS42a
2773033	2773603	PE_PGRS43b
2774055	2774304	PE_PGRS43b
2775487	2775923	PE_PGRS43b
2776003	2777049	PE_PGRS43a
2793786	2793947	Unknown
2799702	2801136	IS1081
2807509	2807537	PE26
2821913	2821929	Non-coding
2836117	2836118	Non-coding
2851925	2852239	Non-coding
2932744	2933158	PE_PGRS46
2933279	2933845	PE_PGRS46
2939425	2940353	IS1081
2976553	2976559	Unknown
3016000	3016005	PE_PGRS47
3047348	3047350	Unknown
3068819	3068820	Unknown
3070034	3070037	Unknown
3080147	3080182	DR region
3080218	3080253	DR region
3080259	3080284	Repeat
3080291	3080326	DR region
3080335	3080813	Repeat
3080365	3080400	DR region
3080444	3080479	DR region
3080521	3080556	DR region
3080595	3080630	DR region
3080669	3080704	DR region
3080742	3080777	DR region
3080816	3080851	DR region
3080887	3080922	DR region
3080899	3081322	Repeat
3080960	3080995	DR region
3081033	3081068	DR region
3081105	3081140	DR region
3081177	3081212	DR region
3081251	3081286	DR region
3081325	3081360	DR region
3081396	3081415	DR region
3081416	3081443	DR region
3082743	3082789	DR region
3082830	3082865	DR region
3082905	3082940	DR region
3082978	3083013	DR region
3083054	3083089	DR region
3083131	3083166	DR region
3083182	3083195	Repeat
3083203	3083238	DR region
3083275	3083310	DR region
3083348	3083383	DR region
3083409	3083444	DR region
3083453	3083477	Repeat
3083486	3083521	DR region
3083530	3083550	Repeat
3083558	3083593	DR region
3083601	3083624	Repeat
3083633	3083668	DR region
3083675	3083849	Repeat
3083707	3083742	DR region
3083781	3083816	DR region
3083852	3083887	DR region
3083870	3083922	Repeat
3083927	3083962	DR region
3084001	3084036	DR region
3084041	3084312	Repeat
3084076	3084111	DR region
3084148	3084183	DR region
3084219	3084254	DR region
3084292	3084327	DR region
3084364	3084399	DR region
3084441	3084476	DR region
3084482	3084507	Repeat
3084515	3084550	DR region
3124590	3124595	PE_PGRS48
3193620	3193642	Non-coding
3193686	3193687	Non-coding
3209173	3209423	ppsA
3218677	3218678	ppsC
3219208	3219503	ppsC
3242210	3242229	mas
3244939	3247151	IS1533 transposon
3249346	3249350	direct repeat flanking IS element IS1533
3249351	3249404	imperfect inverted repeat
3251510	3251563	imperfect inverted repeat
3251564	3251568	imperfect inverted repeat
3294867	3296891	IS1538
3297744	3297745	Non-coding
3298862	3298886	ddlA
3309494	3309496	Non-coding
3340703	3341055	PPE47
3342277	3343727	IS1081
3437873	3439307	IS1081-6
3499460	3499488	Unknown
3516208	3517597	IS1603
3517714	3517736	Non-coding
3519080	3519081	Non-coding
3553350	3553355	Non-coding
3555016	3555018	Non-coding
3587138	3587139	Non-coding
3668986	3670071	IS1547-2
3686218	3686221	Non-coding
3686257	3686261	Non-coding
3689369	3689389	metA
3694319	3694335	PPE54
3696627	3696639	PE_PGRS50b
3696661	3696727	PE_PGRS50b
3697427	3697435	PE_PGRS50b
3697459	3697590	PE_PGRS50b
3698380	3698683	PE_PGRS50b
3699162	3699216	PE_PGRS50a
3699899	3699911	PE_PGRS50a
3700062	3700442	PE_PGRS50a
3703637	3703680	PPE55b
3722952	3722955	PPE56b
3724751	3724801	PPE56a
3737954	3737959	PE_PGRS51
3752270	3753837	IS 1560-2
3758473	3758475	PE_PGRS52
3758889	3759035	PE_PGRS52
3759387	3759409	PE_PGRS52
3759689	3759895	PE_PGRS52
3760620	3760621	Non-coding
3777193	3777194	Non-coding
3777240	3777310	Non-coding
3777386	3777387	Non-coding
3799280	3802255	PPE57 and IS1540-2,IS1552
3803986	3803988	nnr
3825642	3825647	cut4
3830554	3830856	rpoA
3835630	3835652	Non-coding
3836506	3836507	Repeat
3849795	3849806	Unknown
3876696	3876702	PE_PGRS53
3877413	3877439	PE_PGRS53
3878158	3878188	PE_PGRS53
3880426	3880432	PE_PGRS53
3881430	3881890	PE_PGRS54
3882337	3882341	PE_PGRS54
3882362	3882394	PE_PGRS54
3882715	3882759	PE_PGRS54
3883511	3883512	PE_PGRS54
3884135	3884136	PE_PGRS54
3884200	3884368	PE_PGRS54
3884780	3884781	PE_PGRS54
3890838	3890839	PE_PGRS55
3891745	3891746	PE_PGRS55
3891854	3892106	PE_PGRS55
3892644	3892648	PE_PGRS55
3893195	3893254	PE_PGRS55
3893354	3893406	PE_PGRS55
3893544	3893643	PE_PGRS55
3893846	3893847	PE_PGRS55
3895241	3895879	PE_PGRS57
3895990	3896075	PE_PGRS57
3975838	3975848	disA
3978340	3978353	mutY
3979273	3979340	PE_PGRS58
3979519	3979651	PE_PGRS58
3979934	3980264	PE_PGRS58
3984591	3984825	PE_PGRS59
4012903	4015020	IS1534
4020155	4021447	IS1553
4035729	4035860	PE_PGRS61
4035915	4035931	PE_PGRS61
4036006	4036012	PE_PGRS61
4077077	4077078	Unknown
4080931	4080954	glpKa
4102416	4102424	Unknown
4128766	4128773	Unknown
4141964	4141996	tyrA
4189149	4190642	IS1557-3
4236444	4236448	pks2
4254615	4255644	IS1608-2
4280929	4280930	Non-coding
4281594	4281748	espe
4293809	4294268	espi
4294448	4294675	espi
4309394	4309411	mycp2
4310371	4310401	mycp2
4315108	4316105	eccc2
4328484	4328486	cpnT
