# Supplementary material for: Enhanced analysis of the genomic diversity of Mycobacterium bovis in Great Britain to aid control of bovine tuberculosis
Source: Front Microbiol. 2025 Mar 25;16:1515906. doi: 10.3389/fmicb.2025.1515906 (PMC11975571; doi:10.3389/fmicb.2025.1515906)
Supplement: Supplementary file 3 [file Table_2.xlsx]

## Sheet: Sheet1
B1-11	AF-12-00266-21
B1-11	AF-12-00443-19
B1-11	AF-12-00570-20
B1-11	AF-12-01579-19
B1-11	AFT-61-01595-21
B1-11	AFT-21-07790-22
B1-11	AFH-12-00702-22
B1-11	AFT-12-01196-22
B1-11	AFT-12-01460-22
B1-11	AFT-61-00484-22
B2-11	AFT-21-05264-22
B2-11	AFT-21-05418-22
B2-11	AFT-21-06088-21
B2-11	AF-12-01242-20
B2-11	AF-21-00065-20
B2-11	AF-21-00873-20
B2-11	AFH-21-05574-21
B2-11	AFT-21-05773-21
B2-11	AFT-21-07083-22
B2-11	AFT-21-00363-22
B3-11	AFT-12-00016-22
B3-11	AFT-12-00022-22
B3-11	AFT-12-00925-22
B3-11	AF-12-00207-21
B3-11	AF-12-01620-18
B3-11	AFT-61-01257-21
B3-11	AFT-61-02792-21
B3-11	AF-61-00163-12
B3-11	AF-16-01330-13
B3-11	AF-16-01333-13
B4-11	AFT-12-00984-22
B4-11	AFT-21-05369-22
B4-11	AF-12-00271-20
B4-11	AF-12-00574-20
B4-11	AFT-16-01286-13
B4-11	AFT-21-00010-21
B4-11	AFH-21-00160-21
B4-11	AF-21-00272-20
B4-11	AFT-21-00647-21
B4-11	AFT-21-03212-13
B5-11	AFT-12-00469-22
B5-11	AFT-12-01226-22
B5-11	AF-61-00574-20
B5-11	AF-61-00577-20
B5-11	AF-61-00613-20
B5-11	AFT-12-00033-23
B5-11	AF-12-00180-18
B5-11	AF-12-00180-21
B5-11	AF-12-00294-18
B5-11	AF-12-00750-20
B5-11	AF-12-00941-19
B5-11	AF-16-00339-15
B5-11	AF-16-01359-12
B5-11	AF-16-01361-12
B5-11	AF-16-01365-12
B5-11	AF-16-01368-12
B5-11	AF-16-01369-12
B5-11	AF-16-01370-12
B5-11	AF-21-05077-19
B5-11	AF-21-06143-20
B5-11	AF-61-00198-21
B5-11	AF-61-00578-20
B5-11	AF-61-00611-20
B5-11	AF-61-01036-20
B5-11	AF-61-01568-19
B5-11	AF-61-01996-19
B5-11	AFT-61-02077-22
B6-11	AFH-12-00846-22
B6-11	AFT-12-01472-21
B6-11	AFT-21-05990-21
B6-11	AF-61-00149-20
B6-11	AFT-61-01383-22
B6-11	AF-61-03923-20
B6-11	AFT-21-07142-22
B6-11	AF-21-02834-12
B6-11	AFT-21-04332-12
B6-11	61-4251-00
B6-12	AFT-21-00039-22
B6-12	AFH2-61-02779-22
B6-12	16-4188-05-b
B6-12	21-0361-04-a
B6-12	AFT-21-01455-12
B6-12	21-6843-04
B6-12	AF-21-07622-18
B6-12	AFT-61-02987-22
B6-12	AF-61-03028-18
B6-12	61-4127-00
B6-13	AFT-21-05823-21
B6-13	AFT-21-06956-21
B6-13	AFH-21-07119-21
B6-13	AF-61-02583-20
B6-13	AF-21-00971-20
B6-13	AFT-21-06190-22
B6-13	AF-21-08382-22
B6-13	AF-21-06806-22
B6-13	AF-21-05882-22
B6-13	AF-21-06833-22
B6-14	AFH-12-00896-22
B6-14	AFT-12-01465-22
B6-14	AF-21-00680-20
B6-14	AF-61-01071-21
B6-14	AFT-61-00727-22
B6-14	AFT-61-01877-22
B6-14	AFT-61-00024-22
B6-14	61-01375-13
B6-14	AF-61-00566-22
B6-14	AF-21-06816-22
B6-15	AFT-21-00672-21
B6-15	AFH-21-05046-22
B6-15	AFT-21-05628-21
B6-15	AFT-21-05881-21
B6-15	AF-21-07205-17
B6-15	AFT-61-02088-22
B6-15	AFT-21-06604-22
B6-15	AFT-21-02875-13
B6-15	AF-21-06841-22
B6-15	AF-21-05881-21
B6-16	AFT-21-00161-21
B6-16	AFT-21-00221-21
B6-16	AF-21-00760-20
B6-16	AF-21-05146-21
B6-16	AFT-21-06700-21
B6-16	AFH-61-01446-21
B6-16	AFT-21-03169-12
B6-16	AFT-61-00826-13
B6-16	AF-21-00760-20
B6-16	AFT-21-00328-22
B6-21	AF-21-03418-15
B6-21	AF-21-07327-18
B6-21	AF-61-00519-18
B6-21	AF-61-00520-18
B6-21	AF-61-00522-18
B6-21	AF-61-00524-18
B6-21	AF-61-00527-18
B6-21	AF-61-00749-20
B6-22	AF-12-00433-18
B6-22	AF-12-00585-20
B6-22	AF-12-01529-19
B6-22	AF-21-06265-19
B6-22	AF-21-06975-19
B6-22	AF-12-00967-19
B6-22	AF-61-02540-19
B6-22	AF-61-00243-20
B6-22	AF-21-05112-21
B6-22	AF-21-06945-18
B6-23	AF-12-02164-18
B6-23	AFT-21-05524-22
B6-23	AFT-21-06385-22
B6-23	AFH2-61-03133-19
B6-23	12-01886-15
B6-23	12-01505-16
B6-23	12-01751-16
B6-23	AF-61-03346-18
B6-23	12-00281-16
B6-31	AF-12-00305-16
B6-31	AFH-21-00570-21
B6-31	AF-21-05627-20
B6-31	AFH-21-06931-21
B6-31	AF-21-06980-18
B6-31	AF-61-00589-20
B6-31	AF-61-01913-12
B6-31	AF-61-02707-19
B6-31	AF-21-05941-22
B6-31	AF-21-05942-22
B6-41	AF-21-05225-21
B6-41	AFT-21-05548-22
B6-41	AFT-21-05750-21
B6-41	AF-21-06659-20
B6-41	AF-21-07032-19
B6-41	AF-61-00401-21
B6-41	AFT-21-07896-22
B6-41	AFT-21-07897-22
B6-41	AF-21-00594-20
B6-41	AFH-21-02627-13
B6-42	AF-21-00997-20
B6-42	AFT-21-05414-21
B6-42	AF-21-05960-20
B6-42	AFH-21-06699-21
B6-42	AF-21-06911-18
B6-42	AF-21-08034-19
B6-42	AF-61-04141-19
B6-42	AFT-21-08385-22
B6-42	AFH-21-06251-22
B6-42	AFT-21-07822-22
B6-51	AF-12-00705-20
B6-51	AFT-21-00082-22
B6-51	AF-21-05085-20
B6-51	AFT-21-05530-21
B6-51	AFQ-21-06662-20
B6-51	AFT-61-02574-21
B6-51	AFH-61-01307-23
B6-51	AF-12-00471-20
B6-51	AFT-61-00819-23
B6-51	AFT-21-03042-13
B6-52	AF-21-00049-20
B6-52	AFT-21-05376-22
B6-52	AFT-21-06136-21
B6-52	AF-21-06975-18
B6-52	AFT-21-07034-21
B6-52	AFH-21-06755-22
B6-52	AFT-21-08127-22
B6-52	AF-21-06985-22
B6-52	AF-21-06488-22
B6-52	AF-21-08048-22
B6-53	AFT-21-05380-22
B6-53	AFT-21-05379-22
B6-53	AFT-21-05269-22
B6-53	AFT-21-00645-21
B6-53	AF-21-01727-12
B6-53	AFT-21-06459-22
B6-53	AF-21-00316-20
B6-53	AF-21-01728-12
B6-53	AF-21-01405-12
B6-53	AFT-21-00644-21
B6-61	AF-12-00295-18
B6-61	AF-12-00320-18
B6-62	AFT-12-00027-22
B6-62	AFT-21-06013-21
B6-62	AF-21-06235-17
B6-62	AF-61-04270-20
B6-62	16-1397-11
B6-62	AF-16-00138-11
B6-62	AF-21-05788-22
B6-62	AF-21-07571-22
B6-62	AF-21-05115-22
B6-62	AF-21-05117-22
B6-71	AF-12-00718-20
B6-71	AFT-21-05137-22
B6-71	AFT-21-05138-22
B6-71	AF-21-05164-20
B6-71	AFT-21-05597-21
B6-71	AF-61-01240-17
B6-71	AFT-61-04335-21
B6-71	AF-61-04450-17
B6-71	AF-61-03390-12
B6-71	AF-21-06266-22
B6-81	AF-12-00090-18
B6-81	AFT-21-00347-21
B6-81	AFT-61-01365-21
B6-82	AF-12-01496-20
B6-82	AFH-21-00090-22
B6-82	AF-21-05758-20-ov
B6-82	AF-21-06083-19
B6-82	AFH-61-00965-22
B6-82	AF-61-00930-13
B6-82	AFH-61-01488-22
B6-82	AFT-61-01490-22
B6-82	AF-61-03949-12
B6-82	AF-61-00965-22
B6-83	AF-12-00059-20
B6-83	AFT-21-05378-21
B6-83	AFT-61-03328-21
B6-83	AFT-61-01166-22
B6-83	AFT-61-02092-22
B6-83	AFT-21-06582-22
B6-83	AFT-21-08007-22
B6-83	AF-61-00270-22
B6-83	AF-61-02012-13
B6-83	AF-61-02635-22
B6-84	AF-12-01281-18
B6-84	AFT-12-01282-22
B6-84	AFT-12-01283-22
B6-84	AFT-12-01284-22
B6-84	AFH-21-05596-23
B6-84	AF-21-06304-19
B6-84	AF-21-06305-19
B6-84	AFT-61-02851-22
B6-84	AF-61-04084-19
B6-84	AF-61-04288-17
B6-84	AFT-61-02849-22
B6-84	AFT-61-02850-22
B6-84	AFT-61-02852-22
B6-84	AFT-61-03101-22
B6-84	AFT-61-03102-22
B6-84	AFT-61-03103-22
B6-84	AFT-61-03105-22
B6-84	AFT-61-03106-22
B6-84	AFT-61-03109-22
B6-84	AFH-61-03127-22
B6-84	AFT-21-07791-22
B6-84	AFT-21-07792-22
B6-84	AFT-21-07793-22
B6-84	AFT-21-08354-22
B6-84	AFH-21-08355-22
B6-85	AFT-21-00273-21
B6-85	AFH-21-00576-21
B6-85	AF-21-01007-20
B6-85	AFT-21-05350-22
B6-85	AFT-21-05552-21
B6-85	AFT-21-06371-21
B6-85	AFT-21-05669-22
B6-85	AFH-21-05487-22
B6-85	AFT-21-06235-22
B6-85	AFT-21-00098-22
B6-86	AF-61-00696-21
B6-86	AF-61-00780-21
B6-86	AF-61-00785-21
B6-86	AFT-61-02393-21
B6-86	AFT-12-00842-21
B6-86	AFT-61-02900-22
B6-86	AFT-21-07735-22
B6-86	AFT-61-00553-22
B6-86	AFT-21-00357-22
B6-86	AFT-21-00358-22
B6-87	AFT-21-00426-21
B6-87	AFT-21-00612-21
B6-87	AF-21-06921-19
B6-87	AFT-21-07138-22
B6-87	AF-61-01933-18
B6-87	AF-61-02667-17
B6-87	AFT-21-05782-22
B6-87	AFT-21-05913-22
B6-87	AFT-21-05783-22
B6-87	AFT-21-08144-22
B6-88	AFH-61-00847-23
B6-88	AFT-61-02350-21
B6-88	AF-61-03127-20
B6-88	AF-61-04585-20
B6-89	AF-12-01370-15
B6-89	AFH-12-01405-22
B6-89	AF-12-01538-15
B6-89	AF-12-01674-16
B6-89	AF-12-02267-16
B6-89	AF-16-00381-15
B6-89	AF-16-01786-15
B6-89	AF-61-00165-21
B6-89	AFT-61-00692-23
B6-89	AFT-61-00693-23
B6-89	AF-61-01385-20
B6-89	M2137-Irish
B6-89	AF-21-00424-17
B6-89	AFT-61-00860-22
B6-89	AFT-61-00862-22
B6-89	AFH-21-07090-22
B6-89	AFT-21-07550-22
B6-89	AFH-21-08343-22
B6-91	AFT-21-00023-21
B6-91	AF-21-05774-20
B6-91	AFH-21-06748-21
B6-91	AFT-61-01531-21
B6-91	61-4324-00
B6-91	AFH-21-06095-22
B6-91	AFT-21-05054-22
B6-91	AFT-21-05257-22
B6-91	AFH2-61-01481-22
B6-91	AFT-21-05178-22
B6-92	AFH-21-05414-23
B6-92	AFT-21-05419-23
B6-92	AFT-21-05403-23
B6-92	AFH-21-05486-23
B6-92	AFH-21-05481-23
B6-92	AFT-21-06542-21
B6-92	AF-21-03158-13
B6-92	AFT-21-08210-22
B6-92	AF-21-03158-13-a
B7-11	AF-12-00925-20
B7-11	AFT-61-03916-21
B7-11	AFT-21-06178-22
