# Supplementary material for: Enhanced analysis of the genomic diversity of Mycobacterium bovis in Great Britain to aid control of bovine tuberculosis
Source: Front Microbiol. 2025 Mar 25;16:1515906. doi: 10.3389/fmicb.2025.1515906 (PMC11975571; doi:10.3389/fmicb.2025.1515906)
Supplement: Supplementary file 4 [file Table_3.xlsx]

## Sheet: Sheet1
Position	WGS clade	Ref>Alt	Element	Gene	Locus	SNPeff Annotation	Impact	Gene_Name	Gene_ID
523	B6-15	G>A	CDS	dnaA	BQ2027_MB0001	missense_variant	MODERATE	dnaA	ENSB:mFJLqJi_nunkaRw
551	B1-11	G>A	CDS	dnaA	BQ2027_MB0001	missense_variant	MODERATE	dnaA	ENSB:mFJLqJi_nunkaRw
4039	B4-11	C>T	CDS	recF	BQ2027_MB0003	synonymous_variant	LOW	recF	ENSB:bHrIZ2s57aDZrzg
4572	B6-71	C>T	CDS	Unknown	BQ2027_MB0004	missense_variant	MODERATE	ENSB:TleGV_kpyHDxBEQ	ENSB:TleGV_kpyHDxBEQ
8048	B3-11	C>A	CDS	gyrA	BQ2027_MB0006	synonymous_variant	LOW	gyrA1	ENSB:4KqAFDd4B0opbkc
8822	B6-23	C>A	CDS	gyrA	BQ2027_MB0006	missense_variant	MODERATE	gyrA1	ENSB:4KqAFDd4B0opbkc
12966	B3-11	A>G	CDS	ppiA	BQ2027_MB0009	missense_variant	MODERATE	ppiA	ENSB:g85mM9w63acuK9a
13245	B6-83	C>T	CDS	Unknown	BQ2027_MB0010C	missense_variant	MODERATE	ENSB:nsxmcGETUxmN1Jv	ENSB:nsxmcGETUxmN1Jv
13607	B6-15	T>G	Non-coding	N/A	N/A	upstream_gene_variant	MODIFIER	ENSB:XIhr-nUaPrcZtJh	ENSB:XIhr-nUaPrcZtJh
16134	B6-13	C>T	CDS	pknB	BQ2027_MB0014C	missense_variant	MODERATE	pknB	ENSB:SUKwHbxy1gZTvCV
16867	B6-83	G>A	CDS	pknB	BQ2027_MB0014C	synonymous_variant	LOW	pknB	ENSB:SUKwHbxy1gZTvCV
19267	B6-91	C>T	CDS	pbpA	BQ2027_MB0016C	missense_variant	MODERATE	pbpA	ENSB:3w7R-Qt0YndMX2r
19772	B1-11	G>A	CDS	pbpA	BQ2027_MB0016C	synonymous_variant	LOW	pbpA	ENSB:3w7R-Qt0YndMX2r
20333	B6-21	A>G	CDS	rodA	BQ2027_MB0017C	missense_variant	MODERATE	rodA	ENSB:rvPfe816046Hlnr
24276	B7-11	G>A	CDS	fhaA	BQ2027_MB0020C	missense_variant	MODERATE	fhaA	ENSB:Qi3MPUcTTkh1Q85
24515	B6-13	C>G	CDS	fhaA	BQ2027_MB0020C	missense_variant	MODERATE	fhaA	ENSB:Qi3MPUcTTkh1Q85
24678	B1-11	G>A	CDS	fhaA	BQ2027_MB0020C	missense_variant	MODERATE	fhaA	ENSB:Qi3MPUcTTkh1Q85
25287	B1-11	G>C	CDS	fhaA	BQ2027_MB0020C	missense_variant	MODERATE	fhaA	ENSB:Qi3MPUcTTkh1Q85
26315	B6-88	A>C	CDS	Unknown	BQ2027_MB0021C	missense_variant	MODERATE	IMPDH	ENSB:bh7vLiWtpb4Fgfx
26956	B6-22	A>C	Non-coding	N/A	N/A	upstream_gene_variant	MODIFIER	pstP	ENSB:wqstO4MwJHhADoB
27724	B4-11	T>C	CDS	Unknown	BQ2027_MB0023	missense_variant	MODERATE	ENSB:NA4LQ6ltwX-9qeq	ENSB:NA4LQ6ltwX-9qeq
27770	B6-84	G>A	CDS	Unknown	BQ2027_MB0023	synonymous_variant	LOW	ENSB:NA4LQ6ltwX-9qeq	ENSB:NA4LQ6ltwX-9qeq
27911	B4-11	C>T	CDS	Unknown	BQ2027_MB0023	synonymous_variant	LOW	ENSB:NA4LQ6ltwX-9qeq	ENSB:NA4LQ6ltwX-9qeq
30669	B6-83	C>T	CDS	Unknown	BQ2027_MB0027	missense_variant	MODERATE	ENSB:es5mCKLYPEhMFFQ	ENSB:es5mCKLYPEhMFFQ
31954	B6-82	C>T	Non-coding	N/A	N/A	upstream_gene_variant	MODIFIER	whiB5	ENSB:rujrKHBXQQfPlOP
32965	B6-89	C>A	CDS	Unknown	BQ2027_MB0030	synonymous_variant	LOW	ENSB:ZGAEW-Xa2i6AaHv	ENSB:ZGAEW-Xa2i6AaHv
33083	B7-11	C>T	CDS	Unknown	BQ2027_MB0030	missense_variant	MODERATE	ENSB:ZGAEW-Xa2i6AaHv	ENSB:ZGAEW-Xa2i6AaHv
33883	B6-62	G>A	Non-coding	N/A	N/A	upstream_gene_variant	MODIFIER	ENSB:ME-5rg0J7VlFyrM	ENSB:ME-5rg0J7VlFyrM
34274	B4-11	G>A	Non-coding	N/A	N/A	upstream_gene_variant	MODIFIER	ENSB:ME-5rg0J7VlFyrM	ENSB:ME-5rg0J7VlFyrM
34646	B6-15	A>G	CDS	bioF2	BQ2027_MB0033	missense_variant	MODERATE	bioF2	ENSB:nKv5FH8lScqKpMD
36881	B6-91	C>T	CDS	Unknown	BQ2027_MB0035	stop_gained	HIGH	ENSB:MZjnDrqBnRfNprc	ENSB:MZjnDrqBnRfNprc
37492	B6-42	C>T	CDS	fadD34	BQ2027_MB0036	missense_variant	MODERATE	menE_1	ENSB:IIdRNOQkoWnbrYG
39584	B1-11	G>T	CDS	Unknown	BQ2027_MB0037C	missense_variant	MODERATE	ENSB:KRLJlds_t64GEFU	ENSB:KRLJlds_t64GEFU
40336	B1-11	G>A	CDS	Unknown	BQ2027_MB0038C	missense_variant	MODERATE	ENSB:I2GUN_zXSYpoEsN	ENSB:I2GUN_zXSYpoEsN
40472	B6-91	C>T	CDS	Unknown	BQ2027_MB0038C	missense_variant	MODERATE	ENSB:I2GUN_zXSYpoEsN	ENSB:I2GUN_zXSYpoEsN
43157	B3-11	T>G	CDS	mtc28	BQ2027_MB0041C	missense_variant	MODERATE	ENSB:Pf_-VM7sdseAzrd	ENSB:Pf_-VM7sdseAzrd
49989	B1-11	A>G	Non-coding	N/A	N/A	upstream_gene_variant	MODIFIER	ENSB:S1JYTofcg2g19DH	ENSB:S1JYTofcg2g19DH
50470	B2-11	C>T	CDS	ino1	BQ2027_MB0047C	synonymous_variant	LOW	ino1	ENSB:mgvuHamQ83WqfyX
52114	B6-83	A>C	CDS	Unknown	BQ2027_MB0049C	missense_variant	MODERATE	ENSB:fUWAaVYMuGgj5bw	ENSB:fUWAaVYMuGgj5bw
53678	B1-11	C>T	CDS	ponA1	BQ2027_MB0051	missense_variant	MODERATE	ponA1	ENSB:s34c6eF6CTjfHkj
54497	B6-53	C>T	CDS	ponA1	BQ2027_MB0051	missense_variant	MODERATE	ponA1	ENSB:s34c6eF6CTjfHkj
56204	B1-11	G>A	CDS	Unknown	BQ2027_MB0052	synonymous_variant	LOW	ENSB:PS00nLeOTEIOLUd	ENSB:PS00nLeOTEIOLUd
57421	B6-41	T>C	CDS	Unknown	BQ2027_MB0053	missense_variant	MODERATE	inhA_1	ENSB:Pqi_hB-TJCO7WNu
58286	B6-15	A>G	CDS	rpsF	BQ2027_MB0054	synonymous_variant	LOW	rpsF	ENSB:ot6lY6QK7DZKjJa
60242	B6-86	G>A	CDS	Unknown	BQ2027_MB0058	synonymous_variant	LOW	ENSB:3wjDceXQ5oOPaN3	ENSB:3wjDceXQ5oOPaN3
63849	B4-11	A>C	CDS	Unknown	BQ2027_MB0060	synonymous_variant	LOW	ENSB:NQsas3x99o3T4kE	ENSB:NQsas3x99o3T4kE
65153	B6-15	T>C	CDS	Unknown	BQ2027_MB0062A	missense_variant	MODERATE	ENSB:eDHFeHLgnrZPogQ	ENSB:eDHFeHLgnrZPogQ
67098	B5-11	G>A	CDS	Unknown	BQ2027_MB0064	synonymous_variant	LOW	yvdP	ENSB:vnuMqVfV9w0oa7b
68453	B4-11	G>T	Non-coding	N/A	N/A	missense_variant	MODERATE	ENSB:WRel2zuuzh_HixC	ENSB:WRel2zuuzh_HixC
69194	B6-13	C>T	CDS	Unknown	BQ2027_MB0065	synonymous_variant	LOW	ENSB:JjKCDf-8g4-v0B_	ENSB:JjKCDf-8g4-v0B_
73434	B6-83	C>T	CDS	icd2	BQ2027_MB0067C	missense_variant	MODERATE	icd2	ENSB:NvQzI1QA1x8rcAg
76085	B6-22	G>C	CDS	Unknown	BQ2027_MB0069	missense_variant	MODERATE	ENSB:8XKbPhSp9kR9vhS	ENSB:8XKbPhSp9kR9vhS
79047	B3-11	A>G	Non-coding	N/A	N/A	upstream_gene_variant	MODIFIER	icd2	ENSB:NvQzI1QA1x8rcAg
80603	B6-53	G>A	Non-coding	N/A	N/A	upstream_gene_variant	MODIFIER	sdaA	ENSB:PwEewMwmIobs3Kp
83210	B6-62	T>G	CDS	Unknown	BQ2027_MB0076	missense_variant	MODERATE	hutI_1	ENSB:fpTxA8FGWTER8_h
83219	B6-23	G>T	CDS	Unknown	BQ2027_MB0076	missense_variant	MODERATE	hutI_1	ENSB:fpTxA8FGWTER8_h
83347	B6-83	A>G	CDS	Unknown	BQ2027_MB0076	missense_variant	MODERATE	hutI_1	ENSB:fpTxA8FGWTER8_h
83983	B7-11	C>T	CDS	Unknown	BQ2027_MB0076	stop_gained	HIGH	hutI_1	ENSB:fpTxA8FGWTER8_h
85048	B4-11	C>G	CDS	Unknown	BQ2027_MB0077	missense_variant	MODERATE	metC	ENSB:gQHgqDmd_kW4AXU
88072	B4-11	G>A	Non-coding	N/A	N/A	upstream_gene_variant	MODIFIER	ENSB:yAZ1pL4k0EpfJPu	ENSB:yAZ1pL4k0EpfJPu
90596	B4-11	A>C	CDS	Unknown	BQ2027_MB0086	synonymous_variant	LOW	hyfB	ENSB:y7AdM5WTfHNuN1n
90964	B1-11	T>C	CDS	Unknown	BQ2027_MB0086	missense_variant	MODERATE	hyfB	ENSB:y7AdM5WTfHNuN1n
95559	B1-11	C>A	CDS	hycE	BQ2027_MB0090	missense_variant	MODERATE	hycE	ENSB:5Z8pdEWEV7ImL8f
96244	B2-11	G>A	CDS	hycE	BQ2027_MB0090	missense_variant	MODERATE	hycE	ENSB:5Z8pdEWEV7ImL8f
97471	B6-11	A>G	CDS	Unknown	BQ2027_MB0091	synonymous_variant	LOW	ENSB:H4xui-POSQoOXs9	ENSB:H4xui-POSQoOXs9
98466	B6-89	G>A	Non-coding	N/A	N/A	upstream_gene_variant	MODIFIER	ENSB:S_tk4zPGZqj5GFb	ENSB:S_tk4zPGZqj5GFb
100461	B6-13	T>C	CDS	mtn	BQ2027_MB0094	missense_variant	MODERATE	mtnN_1	ENSB:_ZcM8QgHoRx2Ak8
100641	B6-86	A>G	CDS	ctpA	BQ2027_MB0095	synonymous_variant	LOW	ctpA	ENSB:SY21onUyF4kFY6x
105848	B7-11	G>T	CDS	PPE1	BQ2027_MB0099	synonymous_variant	LOW	ENSB:spuX-qpkvPxGhYp	ENSB:spuX-qpkvPxGhYp
109854	B6-13	G>T	CDS	Unknown	BQ2027_MB0103	synonymous_variant	LOW	ENSB:LFu5EJLpkcEdluO	ENSB:LFu5EJLpkcEdluO
114965	B2-11	C>T	CDS	nrp	BQ2027_MB0104	synonymous_variant	LOW	dltA	ENSB:gnD7jniw52OmCPR
115239	B1-11	C>T	CDS	nrp	BQ2027_MB0104	missense_variant	MODERATE	dltA	ENSB:gnD7jniw52OmCPR
116720	B3-11	C>G	CDS	nrp	BQ2027_MB0104	synonymous_variant	LOW	dltA	ENSB:gnD7jniw52OmCPR
117362	B6-83	G>A	CDS	nrp	BQ2027_MB0104	synonymous_variant	LOW	dltA	ENSB:gnD7jniw52OmCPR
117800	B2-11	C>G	CDS	Unknown	BQ2027_MB0105	upstream_gene_variant	MODIFIER	ENSB:19NIsxcf5QuzEEo	ENSB:19NIsxcf5QuzEEo
118039	B7-11	G>C	CDS	Unknown	BQ2027_MB0105	missense_variant	MODERATE	ENSB:19NIsxcf5QuzEEo	ENSB:19NIsxcf5QuzEEo
118736	B1-11	C>T	CDS	Unknown	BQ2027_MB0105	synonymous_variant	LOW	ENSB:19NIsxcf5QuzEEo	ENSB:19NIsxcf5QuzEEo
120010	B6-86	A>C	CDS	ctpB	BQ2027_MB0106C	missense_variant	MODERATE	ctpB	ENSB:ykkw6GYmNOEUr1W
120887	B6-88	G>C	CDS	ctpB	BQ2027_MB0106C	missense_variant	MODERATE	ctpB	ENSB:ykkw6GYmNOEUr1W
124400	B6-92	A>G	Non-coding	N/A	N/A	upstream_gene_variant	MODIFIER	ctpB	ENSB:ykkw6GYmNOEUr1W
124842	B6-12	C>G	CDS	Unknown	BQ2027_MB0109	missense_variant	MODERATE	ENSB:1aeAywK-4U3lO2t	ENSB:1aeAywK-4U3lO2t
129126	B2-11	C>T	CDS	ctpI	BQ2027_MB0111C	missense_variant	MODERATE	ctpI_1	ENSB:1sRnGVop6g5aDhX
130410	B1-11	T>C	CDS	ctpI	BQ2027_MB0111C	missense_variant	MODERATE	ctpI_1	ENSB:1sRnGVop6g5aDhX
131275	B7-11	T>G	Non-coding	N/A	N/A	upstream_gene_variant	MODIFIER	ctpI_1	ENSB:1sRnGVop6g5aDhX
133266	B7-11	C>A	CDS	Unknown	BQ2027_MB0114	missense_variant	MODERATE	glpG	ENSB:3o1hX-7rDaAS7QQ
135374	B7-11	C>G	CDS	Unknown	BQ2027_MB0115	missense_variant	MODERATE	ENSB:TINZufu3VryLVXP	ENSB:TINZufu3VryLVXP
140686	B2-11	A>G	CDS	ldta	BQ2027_MB0120C	missense_variant	MODERATE	ldtA	ENSB:X_Y8930JPupaB85
142104	B6-31	G>C	CDS	oxyS	BQ2027_MB0121	missense_variant	MODERATE	oxyR	ENSB:ZUa8FNo1PA9ZanR
142981	B6-11	C>T	CDS	oxcA	BQ2027_MB0122C	synonymous_variant	LOW	oxc	ENSB:p5JDVxcSIZxBAbd
143057	B1-11	T>G	CDS	oxcA	BQ2027_MB0122C	missense_variant	MODERATE	oxc	ENSB:p5JDVxcSIZxBAbd
143799	B2-11	T>C	CDS	oxcA	BQ2027_MB0122C	missense_variant	MODERATE	oxc	ENSB:p5JDVxcSIZxBAbd
144751	B2-11	C>T	CDS	fadD7	BQ2027_MB0123	synonymous_variant	LOW	sauT	ENSB:iBG498QEt9P-1U7
145300	B6-22	T>C	CDS	fadD7	BQ2027_MB0123	synonymous_variant	LOW	sauT	ENSB:iBG498QEt9P-1U7
148871	B2-11	G>A	CDS	Unknown	BQ2027_MB0127	missense_variant	MODERATE	ENSB:rf2QXsvZQhvv-Tn	ENSB:rf2QXsvZQhvv-Tn
150824	B1-11	C>T	CDS	PE_PGRS2	BQ2027_MB0129	synonymous_variant	LOW	ENSB:SpYWZ6N79JtZIa4	ENSB:SpYWZ6N79JtZIa4
151225	B7-11	T>G	Non-coding	N/A	N/A	upstream_gene_variant	MODIFIER	ENSB:SoxGJG1mvoqJZ3U	ENSB:SoxGJG1mvoqJZ3U
154279	B2-11	G>A	CDS	treS	BQ2027_MB0131	missense_variant	MODERATE	treS	ENSB:L-D8aeqJXo85Gwi
155991	B3-11	G>A	CDS	Unknown	BQ2027_MB0133	missense_variant	MODERATE	ENSB:pBH4txhQFAxp-uQ	ENSB:pBH4txhQFAxp-uQ
162499	B1-11	A>G	CDS	Unknown	BQ2027_MB0139-3	missense_variant	MODERATE	ENSB:QBNr6FoXhtGpCtJ	ENSB:QBNr6FoXhtGpCtJ
164946	B1-11	C>T	CDS	msrA	BQ2027_MB0142C	missense_variant	MODERATE	msrA	ENSB:GIKlz1p19lFMfoy
171917	B3-11	G>A	CDS	Unknown	BQ2027_MB0150	synonymous_variant	LOW	ENSB:HgDa4FFTmJFlF7U	ENSB:HgDa4FFTmJFlF7U
172463	B2-11	G>C	CDS	Unknown	BQ2027_MB0151	synonymous_variant	LOW	ENSB:P2qHZmg3WQSrm_B	ENSB:P2qHZmg3WQSrm_B
172528	B1-11	T>C	CDS	Unknown	BQ2027_MB0151	missense_variant	MODERATE	ENSB:P2qHZmg3WQSrm_B	ENSB:P2qHZmg3WQSrm_B
172725	B6-41	C>T	CDS	Unknown	BQ2027_MB0151	synonymous_variant	LOW	ENSB:P2qHZmg3WQSrm_B	ENSB:P2qHZmg3WQSrm_B
173091	B1-11	A>C	CDS	Unknown	BQ2027_MB0151	synonymous_variant	LOW	ENSB:P2qHZmg3WQSrm_B	ENSB:P2qHZmg3WQSrm_B
173321	B4-11	A>G	CDS	Unknown	BQ2027_MB0151	synonymous_variant	LOW	ENSB:P2qHZmg3WQSrm_B	ENSB:P2qHZmg3WQSrm_B
174992	B1-11	A>G	Non-coding	N/A	N/A	upstream_gene_variant	MODIFIER	clcB	ENSB:zpBhh2DL94mJcVZ
176228	B6-22	C>G	CDS	Unknown	BQ2027_MB0154	missense_variant	MODERATE	ENSB:H-YPcim7QFtbk6R	ENSB:H-YPcim7QFtbk6R
176568	B1-11	C>G	CDS	Unknown	BQ2027_MB0154	missense_variant	MODERATE	ENSB:H-YPcim7QFtbk6R	ENSB:H-YPcim7QFtbk6R
178740	B6-42	G>A	CDS	PE1	BQ2027_MB0156C	synonymous_variant	LOW	ENSB:lpl2QwZAVfu4nsa	ENSB:lpl2QwZAVfu4nsa
178856	B6-86	A>G	CDS	PE1	BQ2027_MB0156C	missense_variant	MODERATE	ENSB:lpl2QwZAVfu4nsa	ENSB:lpl2QwZAVfu4nsa
179417	B6-13	A>C	CDS	PE1	BQ2027_MB0156C	upstream_gene_variant	MODIFIER	ENSB:GxIwuN_xhr-OY0d	ENSB:GxIwuN_xhr-OY0d
179885	B2-11	G>A	CDS	PE2	BQ2027_MB0157C	missense_variant	MODERATE	ENSB:s-TZXx-vKFlayI7	ENSB:s-TZXx-vKFlayI7
180444	B5-11	T>C	CDS	PE2	BQ2027_MB0157C	missense_variant	MODERATE	ENSB:s-TZXx-vKFlayI7	ENSB:s-TZXx-vKFlayI7
180500	B6-21	T>C	CDS	PE2	BQ2027_MB0157C	missense_variant	MODERATE	ENSB:s-TZXx-vKFlayI7	ENSB:s-TZXx-vKFlayI7
182290	B3-11	C>T	CDS	fadE2	BQ2027_MB0159C	missense_variant	MODERATE	caiA_1	ENSB:1Y_HDBuGsuWEXFZ
183640	B6-15	A>G	Non-coding	N/A	N/A	upstream_gene_variant	MODIFIER	ENSB:lpl2QwZAVfu4nsa	ENSB:lpl2QwZAVfu4nsa
188517	B2-11	T>G	CDS	PE3	BQ2027_MB0164C	synonymous_variant	LOW	PE3_1	ENSB:fDhBATqgcrRRaQ1
188975	B6-86	C>T	CDS	PE3	BQ2027_MB0164C	missense_variant	MODERATE	PE3_1	ENSB:fDhBATqgcrRRaQ1
189083	B2-11	A>G	Non-coding	N/A	N/A	upstream_gene_variant	MODIFIER	ENSB:ML-U620xFqpyf_f	ENSB:ML-U620xFqpyf_f
189424	B6-87	C>G	CDS	PE4	BQ2027_MB0165C	synonymous_variant	LOW	PE3_2	ENSB:gZThZ_7201Xc6s_
193262	B6-82	G>A	CDS	adhE1	BQ2027_MB0167C	stop_gained	HIGH	adhB_1	ENSB:XwkoGQ9zjP1jDd4
193546	B6-52	T>G	CDS	Unknown	BQ2027_MB0168	synonymous_variant	LOW	ENSB:FCgVgYf0zfjE0Nc	ENSB:FCgVgYf0zfjE0Nc
194211	B6-85	C>T	CDS	TB18.5	BQ2027_MB0169	synonymous_variant	LOW	ENSB:PVEbOwxPqA1jb9K	ENSB:PVEbOwxPqA1jb9K
196890	B6-42	C>T	Non-coding	N/A	N/A	upstream_gene_variant	MODIFIER	adhB_1	ENSB:XwkoGQ9zjP1jDd4
201573	B7-11	C>T	CDS	mce1C	BQ2027_MB0177	synonymous_variant	LOW	ENSB:FZpv9fIGkm0-_zH	ENSB:FZpv9fIGkm0-_zH
201912	B6-61	C>T	CDS	mce1C	BQ2027_MB0177	synonymous_variant	LOW	ENSB:FZpv9fIGkm0-_zH	ENSB:FZpv9fIGkm0-_zH
202830	B3-11	C>G	CDS	mce1D	BQ2027_MB0178	missense_variant	MODERATE	ENSB:3xqlJA92W2Spqat	ENSB:3xqlJA92W2Spqat
203480	B2-11	G>A	CDS	mce1D	BQ2027_MB0178	synonymous_variant	LOW	ENSB:3xqlJA92W2Spqat	ENSB:3xqlJA92W2Spqat
214501	B6-88	A>G	CDS	Unknown	BQ2027_MB0189	synonymous_variant	LOW	ENSB:3RHnB2L7_Vq5Vdl	ENSB:3RHnB2L7_Vq5Vdl
216168	B3-11	G>A	CDS	Unknown	BQ2027_MB0191	missense_variant	MODERATE	ENSB:jxFuqliGEXDLX4_	ENSB:jxFuqliGEXDLX4_
219927	B6-82	A>G	CDS	Unknown	BQ2027_MB0194	missense_variant	MODERATE	ENSB:0-KGj_9WzEpvmk9	ENSB:0-KGj_9WzEpvmk9
221088	B1-11	C>T	CDS	ilvD	BQ2027_MB0195C	synonymous_variant	LOW	ilvD	ENSB:eTx2UTFYYT_sRTl
221839	B6-86	T>C	CDS	ilvD	BQ2027_MB0195C	missense_variant	MODERATE	ilvD	ENSB:eTx2UTFYYT_sRTl
221919	B6-13	T>C	Non-coding	N/A	N/A	upstream_gene_variant	MODIFIER	mymT	ENSB:Xka5A7QMY3BkVt6
223603	B7-11	G>A	CDS	Unknown	BQ2027_MB0197	missense_variant	MODERATE	ENSB:5k1J4B4YmVOT5Eg	ENSB:5k1J4B4YmVOT5Eg
223919	B2-11	C>T	CDS	Unknown	BQ2027_MB0198	missense_variant	MODERATE	ENSB:gB9Jlc9-VVtK97w	ENSB:gB9Jlc9-VVtK97w
226541	B6-52	C>T	CDS	Unknown	BQ2027_MB0199C	missense_variant	MODERATE	ENSB:jE3amBdWz3oMi-u	ENSB:jE3amBdWz3oMi-u
227215	B1-11	G>A	CDS	Unknown	BQ2027_MB0200	missense_variant	MODERATE	ENSB:Ge4kvmzk8yCNMUu	ENSB:Ge4kvmzk8yCNMUu
229842	B6-89	G>T	CDS	Unknown	BQ2027_MB0200	synonymous_variant	LOW	ENSB:Ge4kvmzk8yCNMUu	ENSB:Ge4kvmzk8yCNMUu
232905	B6-22	G>T	CDS	Unknown	BQ2027_MB0203	missense_variant	MODERATE	napA	ENSB:3FKmYjkCdEzkfBR
238944	B6-91	C>G	CDS	mmpL11	BQ2027_MB0208C	missense_variant	MODERATE	ENSB:-Ucs6ik4e7sRz0O	ENSB:-Ucs6ik4e7sRz0O
240457	B6-62	C>T	CDS	mmpL11	BQ2027_MB0208C	synonymous_variant	LOW	ENSB:-Ucs6ik4e7sRz0O	ENSB:-Ucs6ik4e7sRz0O
241516	B6-61	C>T	Non-coding	N/A	N/A	upstream_gene_variant	MODIFIER	pepO	ENSB:J6jZGnWHW_mgZTh
244849	B6-89	G>A	CDS	mmpL3	BQ2027_MB0212C	missense_variant	MODERATE	mmpL3_1	ENSB:liWrAlwv6U_4O2Q
249016	B1-11	C>T	CDS	Unknown	BQ2027_MB0214C	upstream_gene_variant	MODIFIER	mmpL3_1	ENSB:liWrAlwv6U_4O2Q
250509	B6-41	A>C	CDS	Unknown	BQ2027_MB0216	missense_variant	MODERATE	ENSB:8xPrHeqrOb5ji-u	ENSB:8xPrHeqrOb5ji-u
258069	B4-11	T>G	CDS	fadE3	BQ2027_MB0221C	missense_variant	MODERATE	mmgC_1	ENSB:RG0-qAB1OFn4egF
259042	B4-11	C>T	CDS	fadE3	BQ2027_MB0221C	missense_variant	MODERATE	mmgC_1	ENSB:RG0-qAB1OFn4egF
262088	B2-11	G>A	CDS	Unknown	BQ2027_MB0224	missense_variant	MODERATE	ENSB:ZSlPZgz6hooMkZy	ENSB:ZSlPZgz6hooMkZy
263159	B2-11	T>G	CDS	lipC	BQ2027_MB0226	synonymous_variant	LOW	ENSB:oHWhkgD_Mwrmudc	ENSB:oHWhkgD_Mwrmudc
264124	B6-87	C>G	CDS	lipC	BQ2027_MB0226	missense_variant	MODERATE	ENSB:oHWhkgD_Mwrmudc	ENSB:oHWhkgD_Mwrmudc
265183	B1-11	A>G	CDS	Unknown	BQ2027_MB0228C	synonymous_variant	LOW	geoB	ENSB:c6b2POq7j8kSmvg
268360	B3-11	G>T	CDS	Unknown	BQ2027_MB0231C	missense_variant	MODERATE	ENSB:cUXiT7OJtSwgW2n	ENSB:cUXiT7OJtSwgW2n
275683	B6-84	T>C	CDS	fadE4	BQ2027_MB0236	synonymous_variant	LOW	ENSB:RJ2EcFjk6gnx3JB	ENSB:RJ2EcFjk6gnx3JB
276089	B3-11	T>C	Non-coding	N/A	N/A	upstream_gene_variant	MODIFIER	porA	ENSB:SZOHrwDWX_rnwwK
276556	B6-81	T>C	CDS	Unknown	BQ2027_MB0237	synonymous_variant	LOW	ENSB:WBusZcwqp_WPiL6	ENSB:WBusZcwqp_WPiL6
277920	B6-14	A>G	Non-coding	N/A	N/A	upstream_gene_variant	MODIFIER	ENSB:bjr6mC89B4x480M	ENSB:bjr6mC89B4x480M
280353	B6-91	T>A	CDS	Unknown	BQ2027_MB0240C	missense_variant	MODERATE	ENSB:ZEy63TL6GTA52kw	ENSB:ZEy63TL6GTA52kw
282624	B7-11	G>A	CDS	aftd	BQ2027_MB0241C	missense_variant	MODERATE	aftD	ENSB:a_8-TRxeu6rwEQS
283040	B6-82	G>A	CDS	aftd	BQ2027_MB0241C	synonymous_variant	LOW	aftD	ENSB:a_8-TRxeu6rwEQS
290099	B4-11	C>T	CDS	fabG4	BQ2027_MB0248C	synonymous_variant	LOW	hcaB_1	ENSB:ojNy1oWtSG5GYm5
291260	B3-11	A>G	CDS	fadA2	BQ2027_MB0249	missense_variant	MODERATE	fadI	ENSB:JOHBaVU_mjd7M_O
292118	B4-11	A>T	Non-coding	N/A	N/A	upstream_gene_variant	MODIFIER	ENSB:cmY_drNTvWSLaWW	ENSB:cmY_drNTvWSLaWW
295109	B6-81	G>T	Non-coding	N/A	N/A	upstream_gene_variant	MODIFIER	hcaB_1	ENSB:ojNy1oWtSG5GYm5
296117	B4-11	C>A	CDS	Unknown	BQ2027_MB0252	synonymous_variant	LOW	ENSB:v3u3OwOJemfEzy-	ENSB:v3u3OwOJemfEzy-
299264	B7-11	T>C	CDS	Unknown	BQ2027_MB0255C	synonymous_variant	LOW	ENSB:aDSiiOJoRdV4YTy	ENSB:aDSiiOJoRdV4YTy
299636	B2-11	A>G	CDS	Unknown	BQ2027_MB0255C	synonymous_variant	LOW	ENSB:aDSiiOJoRdV4YTy	ENSB:aDSiiOJoRdV4YTy
300481	B1-11	T>G	Non-coding	N/A	N/A	upstream_gene_variant	MODIFIER	frdB	ENSB:WPMsXjv8hbEpjQO
300987	B6-84	C>T	Non-coding	N/A	N/A	upstream_gene_variant	MODIFIER	frdB	ENSB:WPMsXjv8hbEpjQO
303227	B1-11	C>T	CDS	nirB	BQ2027_MB0258	synonymous_variant	LOW	nasD	ENSB:WXQUL6SL8vnogWS
318708	B6-13	C>A	CDS	oplA	BQ2027_MB0272C	missense_variant	MODERATE	ENSB:0iKJIUv2sG09g4m	ENSB:0iKJIUv2sG09g4m
321009	B1-11	T>C	CDS	narU	BQ2027_MB0273	synonymous_variant	LOW	narK_2	ENSB:WD1GTYRMasdBpxK
321330	B6-83	A>C	CDS	Unknown	BQ2027_MB0274C	missense_variant	MODERATE	ENSB:DlHEHbu1uNH_Q4k	ENSB:DlHEHbu1uNH_Q4k
324105	B3-11	A>G	CDS	fadD2	BQ2027_MB0276	missense_variant	MODERATE	lcfB_1	ENSB:nhlkhotl-7fTdA3
324752	B7-11	A>G	CDS	fadE6	BQ2027_MB0277C	missense_variant	MODERATE	ENSB:tY_ERABmWco9Zbo	ENSB:tY_ERABmWco9Zbo
326757	B6-11	A>G	CDS	fadE6	BQ2027_MB0277C	synonymous_variant	LOW	ENSB:tY_ERABmWco9Zbo	ENSB:tY_ERABmWco9Zbo
327218	B6-85	C>T	CDS	Unknown	BQ2027_MB0278C	synonymous_variant	LOW	ENSB:kr-4qsfQ7MvFf90	ENSB:kr-4qsfQ7MvFf90
327543	B1-11	A>G	CDS	Unknown	BQ2027_MB0278C	missense_variant	MODERATE	ENSB:kr-4qsfQ7MvFf90	ENSB:kr-4qsfQ7MvFf90
329975	B1-11	G>A	CDS	Unknown	BQ2027_MB0281C	synonymous_variant	LOW	ENSB:luZPgSogN1kZKKT	ENSB:luZPgSogN1kZKKT
342217	B6-83	A>G	CDS	Unknown	BQ2027_MB0289	missense_variant	MODERATE	ENSB:bvY3rXRhNnpXQfC	ENSB:bvY3rXRhNnpXQfC
343287	B3-11	T>C	CDS	ecca3	BQ2027_MB0290	synonymous_variant	LOW	eccA3	ENSB:QB8PEBW_VWvToOU
346206	B3-11	G>A	CDS	eccb3	BQ2027_MB0291	missense_variant	MODERATE	eccB3_1	ENSB:I8X-oWmH_PGPSro
353624	B6-13	G>T	CDS	espg3	BQ2027_MB0297	synonymous_variant	LOW	espG3	ENSB:69dPCx15Xu448qV
356707	B4-11	C>T	CDS	mycp3	BQ2027_MB0299	missense_variant	MODERATE	mycP3	ENSB:Bqua71ct-5Mdta5
361926	B6-71	C>T	CDS	Unknown	BQ2027_MB0304C	missense_variant	MODERATE	ENSB:FDIYTRReKBkrMAg	ENSB:FDIYTRReKBkrMAg
364804	B6-16	T>C	CDS	Unknown	BQ2027_MB0307	synonymous_variant	LOW	ENSB:X2A2LLJphzfzoJ0	ENSB:X2A2LLJphzfzoJ0
364938	B5-11	A>G	CDS	vapb2	BQ2027_MB0308	synonymous_variant	LOW	vapB2	ENSB:GBRbZPZ5nO1V5fw
367893	B6-62	G>A	CDS	PPE5	BQ2027_MB0312C	synonymous_variant	LOW	ENSB:BKOmxJiT1SmFbFn	ENSB:BKOmxJiT1SmFbFn
368552	B6-52	A>G	CDS	PPE5	BQ2027_MB0312C	missense_variant	MODERATE	ENSB:BKOmxJiT1SmFbFn	ENSB:BKOmxJiT1SmFbFn
368725	B2-11	T>C	CDS	PPE5	BQ2027_MB0312C	missense_variant	MODERATE	ENSB:BKOmxJiT1SmFbFn	ENSB:BKOmxJiT1SmFbFn
368793	B6-41	T>C	CDS	PPE5	BQ2027_MB0312C	missense_variant	MODERATE	ENSB:BKOmxJiT1SmFbFn	ENSB:BKOmxJiT1SmFbFn
375292	B6-91	T>C	CDS	PPE6	BQ2027_MB0313C	missense_variant	MODERATE	ENSB:V8JJRRgTWXGUY-2	ENSB:V8JJRRgTWXGUY-2
376318	B6-21	G>A	CDS	PPE6	BQ2027_MB0313C	missense_variant	MODERATE	ENSB:V8JJRRgTWXGUY-2	ENSB:V8JJRRgTWXGUY-2
377290	B7-11	T>C	CDS	Unknown	BQ2027_MB0314	missense_variant	MODERATE	bluB	ENSB:jADB3uq0wA09sIR
378377	B6-84	G>T	CDS	Unknown	BQ2027_MB0316	missense_variant	MODERATE	ENSB:M2KQlWzcbYTE-27	ENSB:M2KQlWzcbYTE-27
385244	B7-11	G>T	CDS	Unknown	BQ2027_MB0323	missense_variant	MODERATE	ENSB:ErCDujf3FdXRrmi	ENSB:ErCDujf3FdXRrmi
387218	B7-11	C>A	Non-coding	N/A	N/A	upstream_gene_variant	MODIFIER	ENSB:wW_SmaVqMuUA95S	ENSB:wW_SmaVqMuUA95S
391564	B6-91	C>T	CDS	udgA	BQ2027_MB0330	synonymous_variant	LOW	rkpK	ENSB:nE9NH45zpNK30ub
395478	B6-52	C>T	CDS	Unknown	BQ2027_MB0335	missense_variant	MODERATE	betI_1	ENSB:OJyXzEkcmr1QcjG
395666	B6-42	T>C	CDS	Unknown	BQ2027_MB0335	missense_variant	MODERATE	betI_1	ENSB:OJyXzEkcmr1QcjG
397152	B6-86	C>T	Non-coding	N/A	N/A	upstream_gene_variant	MODIFIER	mshB_1	ENSB:-b1xJKp6iJYSIy3
397288	B6-86	A>G	CDS	Unknown	BQ2027_MB0338	missense_variant	MODERATE	ENSB:qPRVs-MBzo9NlhX	ENSB:qPRVs-MBzo9NlhX
397611	B6-61	G>C	CDS	Unknown	BQ2027_MB0338	missense_variant	MODERATE	ENSB:qPRVs-MBzo9NlhX	ENSB:qPRVs-MBzo9NlhX
397885	B6-61	C>T	CDS	Unknown	BQ2027_MB0338	missense_variant	MODERATE	ENSB:qPRVs-MBzo9NlhX	ENSB:qPRVs-MBzo9NlhX
407246	B2-11	C>G	CDS	Unknown	BQ2027_MB0346C	missense_variant	MODERATE	ENSB:uoNpAN6vfBsev-0	ENSB:uoNpAN6vfBsev-0
412350	B2-11	C>T	CDS	iniA	BQ2027_MB0349	synonymous_variant	LOW	iniA	ENSB:RvyyR0SnHq020Fr
420424	B6-22	C>A	CDS	Unknown	BQ2027_MB0357	synonymous_variant	LOW	ENSB:UDQUygsYow54VXZ	ENSB:UDQUygsYow54VXZ
424673	B6-11	G>C	CDS	hspR	BQ2027_MB0361	synonymous_variant	LOW	hspR	ENSB:mQfaWiSYbF-5xdk
424759	B6-21	C>T	CDS	hspR	BQ2027_MB0361	missense_variant	MODERATE	hspR	ENSB:mQfaWiSYbF-5xdk
425027	B6-21	C>T	CDS	hspR	BQ2027_MB0361	synonymous_variant	LOW	hspR	ENSB:mQfaWiSYbF-5xdk
433687	B7-11	G>A	CDS	PPE8	BQ2027_MB0362C	synonymous_variant	LOW	ENSB:vKPQk4A1Y4-Cn1v	ENSB:vKPQk4A1Y4-Cn1v
434692	B7-11	G>A	CDS	PPE8	BQ2027_MB0362C	synonymous_variant	LOW	ENSB:vKPQk4A1Y4-Cn1v	ENSB:vKPQk4A1Y4-Cn1v
435619	B6-15	G>T	CDS	PPE8	BQ2027_MB0362C	missense_variant	MODERATE	ENSB:vKPQk4A1Y4-Cn1v	ENSB:vKPQk4A1Y4-Cn1v
436920	B6-41	G>A	CDS	purA	BQ2027_MB0364C	synonymous_variant	LOW	purA	ENSB:Aek0WdEU_JfLVul
438383	B6-13	G>A	CDS	Unknown	BQ2027_MB0365	synonymous_variant	LOW	ENSB:rD1Fyf_TqH1cqMB	ENSB:rD1Fyf_TqH1cqMB
438543	B6-62	G>C	CDS	Unknown	BQ2027_MB0366	missense_variant	MODERATE	rip2	ENSB:a3_ytaQ8xFUdKpX
439467	B6-61	T>C	CDS	Unknown	BQ2027_MB0367C	missense_variant	MODERATE	ENSB:lAePF_hlBENxXg1	ENSB:lAePF_hlBENxXg1
441500	B6-22	C>T	CDS	mgtE	BQ2027_MB0369	missense_variant	MODERATE	ENSB:MF7p4FTp-TlQoJZ	ENSB:MF7p4FTp-TlQoJZ
443410	B6-91	T>C	Non-coding	N/A	N/A	upstream_gene_variant	MODIFIER	ENSB:lAePF_hlBENxXg1	ENSB:lAePF_hlBENxXg1
443763	B1-11	T>G	CDS	Unknown	BQ2027_MB0371	missense_variant	MODERATE	ENSB:t2X3UPGRZwmcng_	ENSB:t2X3UPGRZwmcng_
444645	B4-11	T>C	CDS	Unknown	BQ2027_MB0372C	synonymous_variant	LOW	ENSB:n80B4pDAy22wuXY	ENSB:n80B4pDAy22wuXY
447890	B7-11	G>A	CDS	Unknown	BQ2027_MB0376C	synonymous_variant	LOW	ENSB:uKTWx6ktW15j39V	ENSB:uKTWx6ktW15j39V
453472	B6-53	A>G	CDS	Unknown	BQ2027_MB0382C	missense_variant	MODERATE	cutM	ENSB:iRw5owyEiu2QzrR
459825	B6-21	G>A	CDS	Unknown	BQ2027_MB0390C	synonymous_variant	LOW	ENSB:lcVE2HacFLJ-RNc	ENSB:lcVE2HacFLJ-RNc
460722	B2-11	G>A	CDS	clpB	BQ2027_MB0391C	synonymous_variant	LOW	clpB	ENSB:k0Vp2EygSm2lZUi
461010	B6-52	C>T	CDS	clpB	BQ2027_MB0391C	synonymous_variant	LOW	clpB	ENSB:k0Vp2EygSm2lZUi
461436	B4-11	C>T	CDS	clpB	BQ2027_MB0391C	missense_variant	MODERATE	clpB	ENSB:k0Vp2EygSm2lZUi
462227	B6-61	C>T	CDS	clpB	BQ2027_MB0391C	missense_variant	MODERATE	clpB	ENSB:k0Vp2EygSm2lZUi
462836	B1-11	C>G	CDS	clpB	BQ2027_MB0391C	missense_variant	MODERATE	clpB	ENSB:k0Vp2EygSm2lZUi
466249	B7-11	C>T	CDS	Unknown	BQ2027_MB0393	missense_variant	MODERATE	ENSB:CcbN6DRFzC5YCDQ	ENSB:CcbN6DRFzC5YCDQ
467256	B6-31	C>G	CDS	Unknown	BQ2027_MB0393	synonymous_variant	LOW	ENSB:CcbN6DRFzC5YCDQ	ENSB:CcbN6DRFzC5YCDQ
473028	B6-71	C>T	CDS	ndhA	BQ2027_MB0398C	missense_variant	MODERATE	norW	ENSB:UjHrNyflopumXDG
474508	B1-11	G>A	CDS	Unknown	BQ2027_MB0399	missense_variant	MODERATE	ENSB:ncjf6hOtLY0TTpm	ENSB:ncjf6hOtLY0TTpm
476898	B6-23	C>T	CDS	Unknown	BQ2027_MB0403	synonymous_variant	LOW	ENSB:-PQRKZYKvA81Ltm	ENSB:-PQRKZYKvA81Ltm
477048	B3-11	A>C	CDS	Unknown	BQ2027_MB0403	missense_variant	MODERATE	ENSB:-PQRKZYKvA81Ltm	ENSB:-PQRKZYKvA81Ltm
479644	B2-11	G>A	CDS	fadE7	BQ2027_MB0406C	missense_variant	MODERATE	mmgC_2	ENSB:bwkGiJmXS6m8zKm
481300	B6-71	G>A	Non-coding	N/A	N/A	upstream_gene_variant	MODIFIER	ENSB:8Er2r0aYY72EAdx	ENSB:8Er2r0aYY72EAdx
483845	B2-11	T>C	CDS	mmpL1a	BQ2027_MB0409C	synonymous_variant	LOW	mmpL1_2	ENSB:tAoJ8BPGi0-0nkV
484436	B1-11	T>C	CDS	mmpS1	BQ2027_MB0410C	missense_variant	MODERATE	mmpS4_1	ENSB:gBbit12B2KfyN00
485584	B2-11	G>A	CDS	fadD30	BQ2027_MB0411	missense_variant	MODERATE	ENSB:sRBrNYLD1Suc9yL	ENSB:sRBrNYLD1Suc9yL
488779	B1-11	A>G	CDS	pks6b	BQ2027_MB0413	missense_variant	MODERATE	ENSB:lojq_tYmO6Y35LY	ENSB:lojq_tYmO6Y35LY
489595	B6-88	C>T	CDS	pks6b	BQ2027_MB0413	missense_variant	MODERATE	ENSB:lojq_tYmO6Y35LY	ENSB:lojq_tYmO6Y35LY
494210	B1-11	C>T	CDS	pta	BQ2027_MB0416	missense_variant	MODERATE	pta	ENSB:iI2GUTf0uHStk4R
494933	B6-61	C>T	CDS	ackA	BQ2027_MB0417	missense_variant	MODERATE	ackA	ENSB:xmr_k80EV6KEGcd
495046	B3-11	G>T	CDS	ackA	BQ2027_MB0417	missense_variant	MODERATE	ackA	ENSB:xmr_k80EV6KEGcd
496135	B6-21	A>G	CDS	pknG	BQ2027_MB0418C	synonymous_variant	LOW	pknG	ENSB:phq1VWWSYMLv9er
496358	B6-13	T>G	CDS	pknG	BQ2027_MB0418C	missense_variant	MODERATE	pknG	ENSB:phq1VWWSYMLv9er
498516	B1-11	C>T	CDS	glnH	BQ2027_MB0419C	synonymous_variant	LOW	ENSB:_rYCX83zUJlURJO	ENSB:_rYCX83zUJlURJO
502371	B6-88	C>T	CDS	thiO	BQ2027_MB0423	synonymous_variant	LOW	thiO	ENSB:xTSjw2RqNVtEpNC
502639	B1-11	T>C	CDS	thiO	BQ2027_MB0423	missense_variant	MODERATE	thiO	ENSB:xTSjw2RqNVtEpNC
506357	B6-53	A>G	CDS	lpqM	BQ2027_MB0427	missense_variant	MODERATE	ENSB:EVg21fhvoBoxPSZ	ENSB:EVg21fhvoBoxPSZ
507702	B6-81	C>T	CDS	Unknown	BQ2027_MB0428C	missense_variant	MODERATE	ENSB:sK_hG-M9xUNh5KU	ENSB:sK_hG-M9xUNh5KU
512541	B3-11	C>T	CDS	ctpH	BQ2027_MB0433C	missense_variant	MODERATE	ctpI_2	ENSB:alzoBTIqUT1q5KI
514941	B6-85	A>C	CDS	ctpH	BQ2027_MB0433C	missense_variant	MODERATE	ctpI_2	ENSB:alzoBTIqUT1q5KI
518522	B2-11	C>T	CDS	Unknown	BQ2027_MB0436C	missense_variant	MODERATE	ENSB:-fBWWOXtLSaNh07	ENSB:-fBWWOXtLSaNh07
520825	B1-11	A>G	CDS	sodC	BQ2027_MB0440	synonymous_variant	LOW	sodC	ENSB:_yTisPbFFU6ACNO
524435	B6-61	G>A	CDS	Unknown	BQ2027_MB0443C	missense_variant	MODERATE	ftsH_1	ENSB:N8bWBciHxZTW7JA
524969	B6-13	A>T	CDS	Unknown	BQ2027_MB0443C	missense_variant	MODERATE	ftsH_1	ENSB:N8bWBciHxZTW7JA
526047	B6-82	G>A	CDS	pssA	BQ2027_MB0444C	synonymous_variant	LOW	ENSB:GyvSW9xMKBiEdmY	ENSB:GyvSW9xMKBiEdmY
528133	B4-11	C>T	CDS	moeA2	BQ2027_MB0446C	missense_variant	MODERATE	moaE2_1	ENSB:VgxX-ajpMqy8-LV
529336	B6-23	G>T	Non-coding	N/A	N/A	upstream_gene_variant	MODIFIER	ftsH_1	ENSB:N8bWBciHxZTW7JA
539361	B6-83	C>T	CDS	Unknown	BQ2027_MB0457C	synonymous_variant	LOW	ENSB:FPe2UoalhVltd3f	ENSB:FPe2UoalhVltd3f
544180	B6-16	C>T	Non-coding	N/A	N/A	upstream_gene_variant	MODIFIER	ENSB:FPe2UoalhVltd3f	ENSB:FPe2UoalhVltd3f
546203	B6-21	A>C	CDS	Unknown	BQ2027_MB0462	upstream_gene_variant	MODIFIER	mmpL4_1	ENSB:ae-KRsXZyVHe_xO
547559	B4-11	A>G	CDS	echA2	BQ2027_MB0464C	synonymous_variant	LOW	ENSB:jUQEAnHDW-l58s6	ENSB:jUQEAnHDW-l58s6
551260	B6-61	A>C	CDS	Unknown	BQ2027_MB0467	missense_variant	MODERATE	ENSB:OnQ59jlBHOCQdP9	ENSB:OnQ59jlBHOCQdP9
553943	B6-61	A>G	CDS	lpd	BQ2027_MB0471	missense_variant	MODERATE	lpdC	ENSB:AWcKKSh9VZ-JLDB
554162	B6-52	C>T	CDS	lpd	BQ2027_MB0471	missense_variant	MODERATE	lpdC	ENSB:AWcKKSh9VZ-JLDB
555870	B6-83	G>A	CDS	Unknown	BQ2027_MB0473C	missense_variant	MODERATE	ENSB:5_upvKKbiwdBD4X	ENSB:5_upvKKbiwdBD4X
559703	B6-12	G>A	CDS	icl	BQ2027_MB0476	synonymous_variant	LOW	icl	ENSB:99YvLYnTrUlVBjf
566411	B1-11	C>G	CDS	Unknown	BQ2027_MB0484	missense_variant	MODERATE	ENSB:VOaeUh_HzxWI9Sc	ENSB:VOaeUh_HzxWI9Sc
568014	B6-62	C>T	CDS	Unknown	BQ2027_MB0487	missense_variant	MODERATE	ENSB:BSrCTRGkJ_KH6Q8	ENSB:BSrCTRGkJ_KH6Q8
568324	B6-81	G>A	CDS	deoC	BQ2027_MB0488	synonymous_variant	LOW	deoC	ENSB:-SSNZEIWqN9axpI
573361	B6-11	C>G	CDS	lprQ	BQ2027_MB0493	missense_variant	MODERATE	lprQ	ENSB:KaEYtUqU78a-Mpw
573577	B4-11	A>C	CDS	lprQ	BQ2027_MB0493	missense_variant	MODERATE	lprQ	ENSB:KaEYtUqU78a-Mpw
580852	B3-11	C>T	CDS	senX3	BQ2027_MB0500	synonymous_variant	LOW	senX3	ENSB:VNkz8R7qwI2-2t8
585764	B3-11	C>T	CDS	Unknown	BQ2027_MB0504C	stop_gained	HIGH	ENSB:NOZwkmLEE3Xf39z	ENSB:NOZwkmLEE3Xf39z
587166	B6-52	A>G	CDS	Unknown	BQ2027_MB0506C	synonymous_variant	LOW	ENSB:KBGwVeD-2sNdaKq	ENSB:KBGwVeD-2sNdaKq
589209	B6-14	T>G	CDS	Unknown	BQ2027_MB0508	missense_variant	MODERATE	ENSB:Vy69Ba5KwA5eJwN	ENSB:Vy69Ba5KwA5eJwN
590006	B6-42	C>T	CDS	Unknown	BQ2027_MB0509	synonymous_variant	LOW	ENSB:WGps2ZLAVydefYf	ENSB:WGps2ZLAVydefYf
592584	B4-11	G>A	Non-coding	N/A	N/A	upstream_gene_variant	MODIFIER	ENSB:2r27Ss9KGDe5X-D	ENSB:2r27Ss9KGDe5X-D
596334	B2-11	C>T	CDS	Unknown	BQ2027_MB0516C	synonymous_variant	LOW	ENSB:TvGiRcD8t5XC1aQ	ENSB:TvGiRcD8t5XC1aQ
596570	B4-11	C>T	Non-coding	N/A	N/A	upstream_gene_variant	MODIFIER	cmaA2	ENSB:wQrbn9A6RMCgxj9
596681	B1-11	C>T	CDS	serB1	BQ2027_MB0517C	synonymous_variant	LOW	serB1	ENSB:qTZeMJYsrO2QVbB
599315	B2-11	T>G	CDS	mmpL2	BQ2027_MB0519	missense_variant	MODERATE	mmpL2	ENSB:Ksc59wuZ2SZnc-T
601490	B6-22	C>A	CDS	Unknown	BQ2027_MB0520	missense_variant	MODERATE	ENSB:qyLq2gZe51Ak06G	ENSB:qyLq2gZe51Ak06G
606385	B6-12	C>T	CDS	hemB	BQ2027_MB0525	synonymous_variant	LOW	hemB	ENSB:Yny5IG21EZjKNs6
609206	B4-11	C>A	CDS	Unknown	BQ2027_MB0528	missense_variant	MODERATE	ENSB:aEMUn-0tRKQCzD4	ENSB:aEMUn-0tRKQCzD4
610151	B2-11	C>T	CDS	Unknown	BQ2027_MB0530	synonymous_variant	LOW	ENSB:2fh2XXTHoJFnadl	ENSB:2fh2XXTHoJFnadl
611395	B2-11	C>T	CDS	Unknown	BQ2027_MB0531	synonymous_variant	LOW	ENSB:5IM03aL1ZlpSGxi	ENSB:5IM03aL1ZlpSGxi
611714	B6-88	C>T	CDS	Unknown	BQ2027_MB0531	missense_variant	MODERATE	ENSB:5IM03aL1ZlpSGxi	ENSB:5IM03aL1ZlpSGxi
614392	B6-13	T>C	CDS	gabP	BQ2027_MB0535	missense_variant	MODERATE	gabP	ENSB:ELeuh3BTolIBbCE
616130	B1-11	T>G	CDS	hemL	BQ2027_MB0537	missense_variant	MODERATE	hemL	ENSB:suZdqhg77tZx2KA
616758	B5-11	C>T	CDS	hemL	BQ2027_MB0537	synonymous_variant	LOW	hemL	ENSB:suZdqhg77tZx2KA
617322	B6-85	C>T	CDS	hemL	BQ2027_MB0537	synonymous_variant	LOW	hemL	ENSB:suZdqhg77tZx2KA
622386	B6-16	C>G	CDS	Unknown	BQ2027_MB0543	synonymous_variant	LOW	ENSB:EMp_7u3-NjgzSWh	ENSB:EMp_7u3-NjgzSWh
623259	B6-83	A>G	CDS	Unknown	BQ2027_MB0543	synonymous_variant	LOW	ENSB:EMp_7u3-NjgzSWh	ENSB:EMp_7u3-NjgzSWh
627844	B6-84	C>A	CDS	pnp	BQ2027_MB0549	missense_variant	MODERATE	mtnP	ENSB:wrq7E24kEjIh9zS
628084	B3-11	C>T	CDS	pnp	BQ2027_MB0549	synonymous_variant	LOW	mtnP	ENSB:wrq7E24kEjIh9zS
630230	B6-88	A>G	CDS	Unknown	BQ2027_MB0551C	missense_variant	MODERATE	ENSB:ne-DyAw3K2ZX9L9	ENSB:ne-DyAw3K2ZX9L9
635589	B6-52	G>A	CDS	Unknown	BQ2027_MB0555C	synonymous_variant	LOW	ENSB:oUVTBTOxIaByzHB	ENSB:oUVTBTOxIaByzHB
639445	B6-51	A>G	CDS	Unknown	BQ2027_MB0561C	missense_variant	MODERATE	acr1	ENSB:n92ZyeXGrvwwRw5
642808	B7-11	G>A	CDS	fadD8	BQ2027_MB0566C	missense_variant	MODERATE	lcfB_2	ENSB:WcS2sjFneVOz_IN
642875	B2-11	C>G	CDS	fadD8	BQ2027_MB0566C	missense_variant	MODERATE	lcfB_2	ENSB:WcS2sjFneVOz_IN
642890	B3-11	G>C	CDS	fadD8	BQ2027_MB0566C	missense_variant	MODERATE	lcfB_2	ENSB:WcS2sjFneVOz_IN
648888	B6-84	C>T	CDS	menD	BQ2027_MB0570	synonymous_variant	LOW	menD	ENSB:Thg9PnFDQkdwsTo
649985	B6-53	C>T	CDS	mgta	BQ2027_MB0572	synonymous_variant	LOW	mgtA	ENSB:XAJrvzW5plCN2H5
651354	B7-11	G>C	CDS	menH	BQ2027_MB0573	synonymous_variant	LOW	menG	ENSB:eV7eRFhTurKsw08
659577	B1-11	C>T	CDS	Unknown	BQ2027_MB0582	missense_variant	MODERATE	oxyT	ENSB:VpdRyaPd9vl7yFF
661247	B6-42	C>A	CDS	cyp135B1	BQ2027_MB0583	synonymous_variant	LOW	ENSB:qrxZ-XOdUfs8mrS	ENSB:qrxZ-XOdUfs8mrS
664243	B6-84	G>A	CDS	nrdZ	BQ2027_MB0585	missense_variant	MODERATE	nrdZ	ENSB:iTdfL-vIrYgROal
665897	B6-15	A>G	CDS	Unknown	BQ2027_MB0586C	missense_variant	MODERATE	ENSB:9L4G7Bl7cfAgGrA	ENSB:9L4G7Bl7cfAgGrA
671073	B6-23	T>C	Non-coding	N/A	N/A	upstream_gene_variant	MODIFIER	ENSB:_ApPbc0GChOk73A	ENSB:_ApPbc0GChOk73A
686661	B2-11	C>T	CDS	yrbE2A	BQ2027_MB0602	missense_variant	MODERATE	ENSB:6P4r5vhTLcy-Wmj	ENSB:6P4r5vhTLcy-Wmj
689890	B6-14	G>A	CDS	mce2B	BQ2027_MB0605	missense_variant	MODERATE	ENSB:jeTr1RHxAVFhCrV	ENSB:jeTr1RHxAVFhCrV
691799	B7-11	G>C	CDS	mce2Da	BQ2027_MB0607	missense_variant	MODERATE	ENSB:oteJH---1VOsPdK	ENSB:oteJH---1VOsPdK
692483	B6-71	T>C	CDS	mce2Da	BQ2027_MB0607	missense_variant	MODERATE	ENSB:oteJH---1VOsPdK	ENSB:oteJH---1VOsPdK
693572	B6-21	A>T	CDS	lprL	BQ2027_MB0609	missense_variant	MODERATE	lprN_2	ENSB:U8ZaA3oFQu_gXre
695107	B6-52	T>C	CDS	mce2F	BQ2027_MB0610	missense_variant	MODERATE	ENSB:_O0lHtdU6jADbgO	ENSB:_O0lHtdU6jADbgO
697444	B6-85	C>T	CDS	Unknown	BQ2027_MB0613C	synonymous_variant	LOW	ENSB:1o8SARe2FymeFQN	ENSB:1o8SARe2FymeFQN
697795	B6-82	G>T	CDS	Unknown	BQ2027_MB0613C	missense_variant	MODERATE	ENSB:1o8SARe2FymeFQN	ENSB:1o8SARe2FymeFQN
697885	B1-11	C>T	CDS	Unknown	BQ2027_MB0613C	synonymous_variant	LOW	ENSB:1o8SARe2FymeFQN	ENSB:1o8SARe2FymeFQN
703129	B6-53	A>G	CDS	Unknown	BQ2027_MB0621	missense_variant	MODERATE	ENSB:WefNRXHfaDnFgJR	ENSB:WefNRXHfaDnFgJR
704786	B6-41	C>T	CDS	vapc28	BQ2027_MB0625	missense_variant	MODERATE	ENSB:xptaq9-7K3AVAJ-	ENSB:xptaq9-7K3AVAJ-
707321	B6-62	T>C	CDS	Unknown	BQ2027_MB0628C	missense_variant	MODERATE	ENSB:oTsTYlACutUBeMf	ENSB:oTsTYlACutUBeMf
708422	B6-53	T>G	CDS	Unknown	BQ2027_MB0630C	missense_variant	MODERATE	ENSB:ZiU5CZiLpLt9U0Q	ENSB:ZiU5CZiLpLt9U0Q
710550	B6-61	G>C	CDS	Unknown	BQ2027_MB0630C	missense_variant	MODERATE	ENSB:ZiU5CZiLpLt9U0Q	ENSB:ZiU5CZiLpLt9U0Q
711508	B6-81	C>T	CDS	Unknown	BQ2027_MB0631	missense_variant	MODERATE	ENSB:_Ll_a_SrVMPHg8b	ENSB:_Ll_a_SrVMPHg8b
712153	B6-61	C>G	CDS	vapB29	BQ2027_MB0633A	missense_variant	MODERATE	ENSB:kg_REU8yb_9G015	ENSB:kg_REU8yb_9G015
712428	B1-11	C>T	CDS	vapc29	BQ2027_MB0634	missense_variant	MODERATE	ENSB:9v8Y9mXLw1TuIHu	ENSB:9v8Y9mXLw1TuIHu
712791	B6-91	C>G	CDS	galT	BQ2027_MB0635	missense_variant	MODERATE	ENSB:dxU0FEwsRhfmDRu	ENSB:dxU0FEwsRhfmDRu
713327	B1-11	G>C	CDS	galT	BQ2027_MB0635	missense_variant	MODERATE	ENSB:dxU0FEwsRhfmDRu	ENSB:dxU0FEwsRhfmDRu
714628	B4-11	T>G	CDS	galK	BQ2027_MB0636	missense_variant	MODERATE	galK	ENSB:KET_EFiqkCfynOb
716912	B6-89	G>A	CDS	Unknown	BQ2027_MB0638	synonymous_variant	LOW	ENSB:cPIUuE7hLtd-4b2	ENSB:cPIUuE7hLtd-4b2
719297	B6-88	G>A	CDS	vapb5	BQ2027_MB0642	synonymous_variant	LOW	vapB5	ENSB:c5-Fwa2pxP1wXlF
719632	B6-91	C>T	CDS	vapc5	BQ2027_MB0643	synonymous_variant	LOW	vapC5_1	ENSB:JxTnm2Gu4-qTfgN
720262	B6-52	G>A	CDS	Unknown	BQ2027_MB0644C	synonymous_variant	LOW	ENSB:svBZzfUINkNtLAE	ENSB:svBZzfUINkNtLAE
720540	B2-11	C>T	CDS	Unknown	BQ2027_MB0644C	missense_variant	MODERATE	ENSB:svBZzfUINkNtLAE	ENSB:svBZzfUINkNtLAE
720843	B6-61	C>T	CDS	Unknown	BQ2027_MB0644C	missense_variant	MODERATE	ENSB:svBZzfUINkNtLAE	ENSB:svBZzfUINkNtLAE
721132	B7-11	G>A	CDS	Unknown	BQ2027_MB0644C	synonymous_variant	LOW	ENSB:svBZzfUINkNtLAE	ENSB:svBZzfUINkNtLAE
726578	B6-61	G>A	CDS	recC	BQ2027_MB0648C	missense_variant	MODERATE	recC	ENSB:2AX09qNOsJG9-yl
728071	B6-61	G>A	CDS	recC	BQ2027_MB0648C	missense_variant	MODERATE	recC	ENSB:2AX09qNOsJG9-yl
729690	B7-11	C>T	Non-coding	N/A	N/A	upstream_gene_variant	MODIFIER	recB_2	ENSB:ghnk9gNErvtPpmM
730305	B6-83	C>T	CDS	echA3	BQ2027_MB0649C	synonymous_variant	LOW	caiD_1	ENSB:DcxfAxKY6oVnPrT
731795	B4-11	G>C	CDS	Unknown	BQ2027_MB0651C	missense_variant	MODERATE	baeB	ENSB:d5RUwSt-OeSDEua
735565	B3-11	G>A	CDS	nusG	BQ2027_MB0658	missense_variant	MODERATE	nusG	ENSB:2ZC4I_qP__gqRpG
736034	B6-91	A>C	CDS	nusG	BQ2027_MB0658	missense_variant	MODERATE	nusG	ENSB:2ZC4I_qP__gqRpG
738102	B2-11	T>G	CDS	mmaA4	BQ2027_MB0661C	missense_variant	MODERATE	cmaA	ENSB:2s9tF72LHzMJ3bh
739493	B6-53	G>A	Non-coding	N/A	N/A	upstream_gene_variant	MODIFIER	cmaA	ENSB:2s9tF72LHzMJ3bh
741522	B7-11	A>G	CDS	lipG	BQ2027_MB0665C	missense_variant	MODERATE	rdmC	ENSB:s_tyRfoFYoauLLV
745507	B2-11	C>T	CDS	Unknown	BQ2027_MB0667	synonymous_variant	LOW	ENSB:T_6Z7SgWoMTukVc	ENSB:T_6Z7SgWoMTukVc
752488	B6-13	A>G	CDS	Unknown	BQ2027_MB0673	synonymous_variant	LOW	ENSB:lI2GaBlS2CS0VWV	ENSB:lI2GaBlS2CS0VWV
757551	B6-11	G>A	CDS	vapb7	BQ2027_MB0681C	missense_variant	MODERATE	ENSB:a0ROpaZLGufhM_4	ENSB:a0ROpaZLGufhM_4
758731	B6-81	A>G	CDS	atsD	BQ2027_MB0682	missense_variant	MODERATE	ENSB:XjuWTlr-yD6MyMB	ENSB:XjuWTlr-yD6MyMB
760347	B2-11	C>A	CDS	vapb8	BQ2027_MB0683	missense_variant	MODERATE	ENSB:ENZ8uU6tV0ObOZ_	ENSB:ENZ8uU6tV0ObOZ_
769011	B6-92	G>A	CDS	rpoC	BQ2027_MB0687	synonymous_variant	LOW	rpoC	ENSB:6bNu-X9KNj6Ahbb
769708	B6-52	G>A	CDS	Unknown	BQ2027_MB0688C	synonymous_variant	LOW	ENSB:MPnELCHsRCm-6za	ENSB:MPnELCHsRCm-6za
772719	B7-11	C>T	CDS	lpqP	BQ2027_MB0690	synonymous_variant	LOW	ENSB:l64lPnYDdhKw0-3	ENSB:l64lPnYDdhKw0-3
773180	B6-22	C>A	CDS	lpqP	BQ2027_MB0690	missense_variant	MODERATE	ENSB:l64lPnYDdhKw0-3	ENSB:l64lPnYDdhKw0-3
776370	B6-13	A>G	CDS	Unknown	BQ2027_MB0693	missense_variant	MODERATE	ENSB:kzML7eZYOH9U5tr	ENSB:kzML7eZYOH9U5tr
777480	B6-42	A>G	CDS	mmpL5	BQ2027_MB0695C	missense_variant	MODERATE	mmpL5_1	ENSB:fR_eSEbYZ6LRT_p
780569	B6-85	C>T	CDS	mmpS5	BQ2027_MB0696C	missense_variant	MODERATE	mmpS5	ENSB:eE0nWe03-RGbeJG
786078	B1-11	C>T	CDS	fusA1	BQ2027_MB0703	synonymous_variant	LOW	fusA	ENSB:nAvn0lsRK4rr7na
792617	B2-11	C>A	CDS	Unknown	BQ2027_MB0709C	missense_variant	MODERATE	ENSB:_ZTO890LwAdQlj5	ENSB:_ZTO890LwAdQlj5
792912	B6-84	G>A	CDS	Unknown	BQ2027_MB0710C	missense_variant	MODERATE	mftR	ENSB:R6PGuPjThb7ciD8
794459	B6-84	C>T	CDS	pqqE	BQ2027_MB0712	synonymous_variant	LOW	mftC	ENSB:onO237iRI6DRJaY
797737	B6-52	G>A	CDS	Unknown	BQ2027_MB0715	synonymous_variant	LOW	mftF	ENSB:S4rwclAFkEU3e2G
800115	B6-21	C>T	CDS	Unknown	BQ2027_MB0716	missense_variant	MODERATE	betA	ENSB:JPSFuWD1f0nMyLC
802338	B7-11	C>T	CDS	rpsJ	BQ2027_MB0720	synonymous_variant	LOW	rpsJ	ENSB:QDC1jLaWUi2dSce
803222	B3-11	G>C	CDS	rplC	BQ2027_MB0721	missense_variant	MODERATE	rplC	ENSB:LCi4dzVoNbq20Vu
806012	B6-89	G>A	CDS	rplV	BQ2027_MB0726	missense_variant	MODERATE	rplV	ENSB:xWSJRbFL3xK_vxa
806474	B6-82	G>A	CDS	rpsC	BQ2027_MB0727	missense_variant	MODERATE	rpsC	ENSB:glXuzf_-yzAtMg5
808663	B6-91	C>T	CDS	atsAb	BQ2027_MB0732	synonymous_variant	LOW	ENSB:8lgsdsqzeFMm7p1	ENSB:8lgsdsqzeFMm7p1
812214	B4-11	C>G	CDS	Unknown	BQ2027_MB0734	missense_variant	MODERATE	ENSB:hSTlnNOuDuqhNzm	ENSB:hSTlnNOuDuqhNzm
813040	B4-11	A>G	Non-coding	N/A	N/A	upstream_gene_variant	MODIFIER	rplN	ENSB:TfESX7cBdKkMFXX
816035	B1-11	A>G	CDS	rplR	BQ2027_MB0741	missense_variant	MODERATE	rplR	ENSB:MBcGzBLO33lzRb6
820237	B6-88	A>G	CDS	Unknown	BQ2027_MB0746C	synonymous_variant	LOW	ENSB:SJ4aWe-nAs2qVbA	ENSB:SJ4aWe-nAs2qVbA
821205	B6-15	G>A	CDS	Unknown	BQ2027_MB0747C	synonymous_variant	LOW	ENSB:DdUD1AWavWUt-Uy	ENSB:DdUD1AWavWUt-Uy
822645	B6-61	C>T	CDS	serA2	BQ2027_MB0749C	missense_variant	MODERATE	yoaD	ENSB:cah-cGo3CskquId
826141	B6-52	C>T	CDS	Unknown	BQ2027_MB0752C	synonymous_variant	LOW	ENSB:bmKMXbkTo0-Po1h	ENSB:bmKMXbkTo0-Po1h
830974	B2-11	C>A	Non-coding	N/A	N/A	synonymous_variant	LOW	ENSB:CDJGRmpoH9E3WPI	ENSB:CDJGRmpoH9E3WPI
831510	B4-11	A>G	CDS	Unknown	BQ2027_MB0758	missense_variant	MODERATE	ENSB:CDJGRmpoH9E3WPI	ENSB:CDJGRmpoH9E3WPI
832093	B2-11	C>T	CDS	Unknown	BQ2027_MB0759	synonymous_variant	LOW	ENSB:rIZlFE7Eazm9VV6	ENSB:rIZlFE7Eazm9VV6
832603	B1-11	T>G	Non-coding	N/A	N/A	upstream_gene_variant	MODIFIER	ENSB:_DhZplyeAamjTi_	ENSB:_DhZplyeAamjTi_
833062	B6-84	G>T	CDS	Unknown	BQ2027_MB0760	synonymous_variant	LOW	ENSB:_DhZplyeAamjTi_	ENSB:_DhZplyeAamjTi_
833960	B2-11	G>C	CDS	Unknown	BQ2027_MB0761	missense_variant	MODERATE	ENSB:yAp4ec6Qkn18Ip9	ENSB:yAp4ec6Qkn18Ip9
843021	B3-11	A>G	CDS	PE_PGRS10	BQ2027_MB0768	missense_variant	MODERATE	ENSB:PfJ48LEmvgcFmnc	ENSB:PfJ48LEmvgcFmnc
843506	B7-11	T>C	CDS	vapc31	BQ2027_MB0770	missense_variant	MODERATE	ENSB:SWRhTye58dgvwAF	ENSB:SWRhTye58dgvwAF
843795	B6-31	C>T	CDS	vapc31	BQ2027_MB0770	synonymous_variant	LOW	ENSB:SWRhTye58dgvwAF	ENSB:SWRhTye58dgvwAF
843812	B2-11	T>C	CDS	vapc31	BQ2027_MB0770	missense_variant	MODERATE	ENSB:SWRhTye58dgvwAF	ENSB:SWRhTye58dgvwAF
844301	B6-62	C>G	CDS	Unknown	BQ2027_MB0772	missense_variant	MODERATE	ENSB:sX2b_Sj6OeSJdDi	ENSB:sX2b_Sj6OeSJdDi
844366	B6-62	C>T	CDS	Unknown	BQ2027_MB0772	synonymous_variant	LOW	ENSB:sX2b_Sj6OeSJdDi	ENSB:sX2b_Sj6OeSJdDi
844411	B6-62	A>G	CDS	Unknown	BQ2027_MB0772	synonymous_variant	LOW	ENSB:sX2b_Sj6OeSJdDi	ENSB:sX2b_Sj6OeSJdDi
845304	B6-71	C>T	CDS	mmsB	BQ2027_MB0773C	missense_variant	MODERATE	mmsB_2	ENSB:aXhCf57S5t82TxO
846075	B6-61	T>C	CDS	fadE9	BQ2027_MB0774C	missense_variant	MODERATE	acdA_1	ENSB:HCXg3cTnV6GVm6a
846819	B1-11	C>A	CDS	mmsA	BQ2027_MB0775C	missense_variant	MODERATE	bauC	ENSB:RU5LV5y3BNSpV_n
847753	B6-87	C>T	CDS	mmsA	BQ2027_MB0775C	missense_variant	MODERATE	bauC	ENSB:RU5LV5y3BNSpV_n
851862	B6-62	C>T	CDS	PPE12	BQ2027_MB0777C	synonymous_variant	LOW	ENSB:pTDvj5xQLAu5LwR	ENSB:pTDvj5xQLAu5LwR
852709	B6-81	C>G	CDS	Unknown	BQ2027_MB0778C	upstream_gene_variant	MODIFIER	bauC	ENSB:RU5LV5y3BNSpV_n
854043	B2-11	G>A	CDS	phoP	BQ2027_MB0780	synonymous_variant	LOW	tcrX_1	ENSB:rPVZi5APkQxXLK1
856053	B6-53	G>A	CDS	Unknown	BQ2027_MB0782C	stop_gained	HIGH	ENSB:wNTPqGxRds75yRw	ENSB:wNTPqGxRds75yRw
857698	B6-89	G>A	CDS	adhB	BQ2027_MB0784C	synonymous_variant	LOW	adhB_2	ENSB:q3CGB8r0oYceSMC
858035	B1-11	T>C	Non-coding	N/A	N/A	upstream_gene_variant	MODIFIER	ENSB:EF8gn10eDvnG6xG	ENSB:EF8gn10eDvnG6xG
858725	B6-62	C>T	CDS	Unknown	BQ2027_MB0786C	synonymous_variant	LOW	ENSB:oKM3FRzH084IK8Z	ENSB:oKM3FRzH084IK8Z
859669	B6-83	C>T	CDS	cyp51	BQ2027_MB0787C	synonymous_variant	LOW	ENSB:eVUPhre46QqBvsd	ENSB:eVUPhre46QqBvsd
860760	B6-12	C>T	CDS	Unknown	BQ2027_MB0788C	missense_variant	MODERATE	dhbA	ENSB:xq6OZTdqNdNEESt
863847	B4-11	C>T	CDS	aldA	BQ2027_MB0791	synonymous_variant	LOW	ENSB:F6j6c2ntMlDKBJi	ENSB:F6j6c2ntMlDKBJi
867762	B6-85	A>G	CDS	purD	BQ2027_MB0795	missense_variant	MODERATE	purD	ENSB:E2dBjkJ0x5SwOoH
867855	B6-42	A>G	CDS	purD	BQ2027_MB0795	missense_variant	MODERATE	purD	ENSB:E2dBjkJ0x5SwOoH
869122	B2-11	G>A	CDS	ggtA	BQ2027_MB0796C	missense_variant	MODERATE	ywrD	ENSB:T0ub0NfIl1bUU1_
872464	B6-92	G>A	CDS	purB	BQ2027_MB0800	missense_variant	MODERATE	purB	ENSB:GEv-q3W0tQcuCcF
873854	B7-11	C>T	CDS	cyp126	BQ2027_MB0801	missense_variant	MODERATE	ENSB:P2zhzpMlH4vm3wI	ENSB:P2zhzpMlH4vm3wI
876220	B6-87	G>A	CDS	purC	BQ2027_MB0803	missense_variant	MODERATE	purC	ENSB:jmk4MIE3kwusGoH
877591	B6-62	C>G	CDS	ptrB	BQ2027_MB0804	synonymous_variant	LOW	dapb1	ENSB:UqBsuyUun5QdsLV
878124	B6-62	C>G	CDS	ptrB	BQ2027_MB0804	missense_variant	MODERATE	dapb1	ENSB:UqBsuyUun5QdsLV
878243	B7-11	A>G	CDS	ptrB	BQ2027_MB0804	missense_variant	MODERATE	dapb1	ENSB:UqBsuyUun5QdsLV
878318	B6-88	A>G	CDS	ptrB	BQ2027_MB0804	missense_variant	MODERATE	dapb1	ENSB:UqBsuyUun5QdsLV
879285	B3-11	C>T	CDS	emrB	BQ2027_MB0805C	synonymous_variant	LOW	mdtD_1	ENSB:lPkt4oiT-bXCApi
881446	B6-88	G>T	CDS	Unknown	BQ2027_MB0806	synonymous_variant	LOW	ENSB:nx4eACIoLxHrhkA	ENSB:nx4eACIoLxHrhkA
883367	B6-23	G>A	CDS	Unknown	BQ2027_MB0809C	synonymous_variant	LOW	ENSB:p0v1YoR4iyJ-KKY	ENSB:p0v1YoR4iyJ-KKY
885176	B6-14	C>T	CDS	purQ	BQ2027_MB0812	missense_variant	MODERATE	purQ	ENSB:cvKDIlX0zY6ffin
888356	B1-11	C>T	CDS	Unknown	BQ2027_MB0816C	missense_variant	MODERATE	nagR	ENSB:sWSo7v4Yp5mqRXd
889220	B6-41	G>A	Non-coding	N/A	N/A	upstream_gene_variant	MODIFIER	ENSB:iVPmZkrcSUBszxB	ENSB:iVPmZkrcSUBszxB
890033	B6-13	C>G	CDS	Unknown	BQ2027_MB0819C	missense_variant	MODERATE	sthA_1	ENSB:qxhEUvdAStIyZtd
896310	B6-61	C>G	CDS	Unknown	BQ2027_MB0825C	missense_variant	MODERATE	ENSB:r-nykau5nS5zZhx	ENSB:r-nykau5nS5zZhx
898660	B6-52	C>T	CDS	purL	BQ2027_MB0826	missense_variant	MODERATE	purL	ENSB:8ENAF47NiXcJsmr
899053	B6-61	G>A	CDS	Unknown	BQ2027_MB0827	missense_variant	MODERATE	ENSB:o4gwq5A3j72sQf6	ENSB:o4gwq5A3j72sQf6
899187	B6-85	T>G	CDS	Unknown	BQ2027_MB0827	missense_variant	MODERATE	ENSB:o4gwq5A3j72sQf6	ENSB:o4gwq5A3j72sQf6
899868	B7-11	C>T	CDS	Unknown	BQ2027_MB0828	missense_variant	MODERATE	cpdA	ENSB:yblmWM0qIRJkOq5
902676	B6-41	G>A	CDS	Unknown	BQ2027_MB0830	missense_variant	MODERATE	ENSB:gw1ELq767kU81Gh	ENSB:gw1ELq767kU81Gh
904074	B7-11	C>T	CDS	purF	BQ2027_MB0831	synonymous_variant	LOW	purF	ENSB:CJbBkBMIXxeNkNl
904334	B4-11	G>A	CDS	purF	BQ2027_MB0831	missense_variant	MODERATE	purF	ENSB:CJbBkBMIXxeNkNl
908241	B3-11	A>G	CDS	Unknown	BQ2027_MB0836C	missense_variant	MODERATE	ENSB:fBxnuJTA35kqCIq	ENSB:fBxnuJTA35kqCIq
908991	B7-11	C>G	Non-coding	N/A	N/A	upstream_gene_variant	MODIFIER	ENSB:zmD6WXiqaBVzAAw	ENSB:zmD6WXiqaBVzAAw
910084	B6-13	A>G	CDS	cysA2	BQ2027_MB0838C	missense_variant	MODERATE	cysA1_1	ENSB:NS7g3U8vMPWFnfU
910416	B1-11	G>T	Non-coding	N/A	N/A	upstream_gene_variant	MODIFIER	ENSB:zmD6WXiqaBVzAAw	ENSB:zmD6WXiqaBVzAAw
912776	B6-83	C>A	CDS	mshD	BQ2027_MB0842	synonymous_variant	LOW	mshD	ENSB:RMvHZgbs8Lx5Uhw
914588	B4-11	C>A	CDS	phoY2	BQ2027_MB0844C	missense_variant	MODERATE	phoU2	ENSB:jG3M0wi-CWfUPJP
915713	B6-11	A>G	CDS	Unknown	BQ2027_MB0845C	missense_variant	MODERATE	tagU	ENSB:GXt20Khg2qt4N2W
916828	B1-11	G>A	CDS	Unknown	BQ2027_MB0845C	missense_variant	MODERATE	tagU	ENSB:GXt20Khg2qt4N2W
917340	B2-11	C>T	CDS	Unknown	BQ2027_MB0846C	synonymous_variant	LOW	dus	ENSB:RLhlgrO3nbUQAKN
919141	B1-11	T>C	CDS	desA1	BQ2027_MB0847C	missense_variant	MODERATE	desA1	ENSB:0ufqjtKHVNzW-lF
923887	B6-83	A>G	CDS	Unknown	BQ2027_MB0854C	missense_variant	MODERATE	ENSB:48Lbvq7RG0t1Kw0	ENSB:48Lbvq7RG0t1Kw0
925374	B6-81	A>G	Non-coding	N/A	N/A	upstream_gene_variant	MODIFIER	ENSB:74tetG2RBM_L9Iq	ENSB:74tetG2RBM_L9Iq
941645	B1-11	G>C	CDS	narL	BQ2027_MB0867C	missense_variant	MODERATE	narL	ENSB:Zuu2DQ4lo0D_3wX
943060	B4-11	T>C	CDS	Unknown	BQ2027_MB0868	synonymous_variant	LOW	narS	ENSB:uPSwYymLyWh_CZ5
946030	B1-11	T>C	CDS	cysK2	BQ2027_MB0871	missense_variant	MODERATE	cysK2	ENSB:tasjmJh3gvmtt3z
949268	B2-11	G>A	Non-coding	N/A	N/A	upstream_gene_variant	MODIFIER	mmcO	ENSB:QRV43oMiOGSAwgU
952012	B6-42	C>T	CDS	Unknown	BQ2027_MB0877	synonymous_variant	LOW	ENSB:-VumE-NchblT05u	ENSB:-VumE-NchblT05u
953861	B6-61	C>T	CDS	Unknown	BQ2027_MB0879	missense_variant	MODERATE	ENSB:fe7Zv5NEqhVKoqD	ENSB:fe7Zv5NEqhVKoqD
954356	B7-11	C>T	CDS	Unknown	BQ2027_MB0880	missense_variant	MODERATE	ENSB:SJQNiFWPs705Jud	ENSB:SJQNiFWPs705Jud
954476	B7-11	T>C	CDS	Unknown	BQ2027_MB0880	missense_variant	MODERATE	ENSB:SJQNiFWPs705Jud	ENSB:SJQNiFWPs705Jud
956210	B4-11	T>C	CDS	fadA	BQ2027_MB0882	missense_variant	MODERATE	fadA_1	ENSB:8G_qsOrCV40SLAC
956580	B6-11	C>T	CDS	fadA	BQ2027_MB0882	synonymous_variant	LOW	fadA_1	ENSB:8G_qsOrCV40SLAC
957478	B6-13	G>A	CDS	fadB	BQ2027_MB0883	synonymous_variant	LOW	fadJ	ENSB:28mzAiRDZsVqNp0
958012	B6-61	G>A	CDS	fadB	BQ2027_MB0883	synonymous_variant	LOW	fadJ	ENSB:28mzAiRDZsVqNp0
960143	B6-62	T>G	CDS	ercc3	BQ2027_MB0884C	missense_variant	MODERATE	ENSB:vY2KMtatZCPDUVQ	ENSB:vY2KMtatZCPDUVQ
961024	B6-92	G>C	Non-coding	N/A	N/A	upstream_gene_variant	MODIFIER	ENSB:vY2KMtatZCPDUVQ	ENSB:vY2KMtatZCPDUVQ
961339	B6-62	G>C	CDS	Unknown	BQ2027_MB0885C	missense_variant	MODERATE	ENSB:p5feUfHL1JzidIL	ENSB:p5feUfHL1JzidIL
962893	B6-14	A>G	CDS	Unknown	BQ2027_MB0885C	missense_variant	MODERATE	ENSB:p5feUfHL1JzidIL	ENSB:p5feUfHL1JzidIL
963182	B6-21	G>A	CDS	Unknown	BQ2027_MB0885C	synonymous_variant	LOW	ENSB:p5feUfHL1JzidIL	ENSB:p5feUfHL1JzidIL
970394	B1-11	T>G	CDS	PE_PGRS15	BQ2027_MB0896C	missense_variant	MODERATE	ENSB:vSOVVn3b0ZEO5T_	ENSB:vSOVVn3b0ZEO5T_
973459	B2-11	T>G	CDS	Unknown	BQ2027_MB0898C	synonymous_variant	LOW	ENSB:HVx9qdmWlcT7RM4	ENSB:HVx9qdmWlcT7RM4
974539	B3-11	T>C	CDS	Unknown	BQ2027_MB0899C	synonymous_variant	LOW	ENSB:1uU6U1PRbvQbU_O	ENSB:1uU6U1PRbvQbU_O
974578	B6-85	G>A	CDS	Unknown	BQ2027_MB0899C	synonymous_variant	LOW	ENSB:1uU6U1PRbvQbU_O	ENSB:1uU6U1PRbvQbU_O
979726	B6-15	C>A	CDS	Unknown	BQ2027_MB0904	missense_variant	MODERATE	ENSB:VsSTNWCsKdFP03Z	ENSB:VsSTNWCsKdFP03Z
982007	B5-11	G>C	CDS	serC	BQ2027_MB0908C	missense_variant	MODERATE	serC	ENSB:ysD7oW-egk5z1E5
982453	B6-62	G>A	CDS	serC	BQ2027_MB0908C	synonymous_variant	LOW	serC	ENSB:ysD7oW-egk5z1E5
982929	B6-52	G>A	CDS	serC	BQ2027_MB0908C	missense_variant	MODERATE	serC	ENSB:ysD7oW-egk5z1E5
982954	B3-11	A>G	CDS	serC	BQ2027_MB0908C	synonymous_variant	LOW	serC	ENSB:ysD7oW-egk5z1E5
983834	B6-84	T>C	CDS	Unknown	BQ2027_MB0909	missense_variant	MODERATE	ENSB:dUn3JAxd-Pzz1Yq	ENSB:dUn3JAxd-Pzz1Yq
984946	B6-88	A>G	CDS	fprB	BQ2027_MB0910	missense_variant	MODERATE	fprB	ENSB:DbPIHYFucRuY0AG
988040	B6-86	A>G	CDS	Unknown	BQ2027_MB0912	missense_variant	MODERATE	spmT	ENSB:6kQ7vHJBlxwTw5S
988967	B4-11	T>C	CDS	Unknown	BQ2027_MB0912	missense_variant	MODERATE	spmT	ENSB:6kQ7vHJBlxwTw5S
989680	B6-87	G>A	CDS	citA	BQ2027_MB0913C	missense_variant	MODERATE	citA	ENSB:dEqi8eANT-lu1qA
990499	B6-21	G>A	CDS	Unknown	BQ2027_MB0914C	missense_variant	MODERATE	ENSB:ci4gTIXDjjC8fi5	ENSB:ci4gTIXDjjC8fi5
990584	B3-11	G>A	CDS	Unknown	BQ2027_MB0914C	synonymous_variant	LOW	ENSB:ci4gTIXDjjC8fi5	ENSB:ci4gTIXDjjC8fi5
990611	B2-11	C>T	CDS	Unknown	BQ2027_MB0914C	synonymous_variant	LOW	ENSB:ci4gTIXDjjC8fi5	ENSB:ci4gTIXDjjC8fi5
991655	B7-11	C>T	CDS	Unknown	BQ2027_MB0914C	synonymous_variant	LOW	ENSB:ci4gTIXDjjC8fi5	ENSB:ci4gTIXDjjC8fi5
993811	B6-42	C>G	CDS	Unknown	BQ2027_MB0915C	upstream_gene_variant	MODIFIER	citA	ENSB:dEqi8eANT-lu1qA
998196	B2-11	T>C	Non-coding	N/A	N/A	upstream_gene_variant	MODIFIER	ENSB:jd4POLuZygkYWRl	ENSB:jd4POLuZygkYWRl
1007431	B6-81	G>A	CDS	accD3	BQ2027_MB0928C	synonymous_variant	LOW	accD3	ENSB:3OHPKYsdyOWGwIH
1008925	B6-41	C>G	CDS	echA6	BQ2027_MB0929	missense_variant	MODERATE	echA6	ENSB:BKNTcAJWlxcdI7X
1014399	B6-21	C>T	CDS	ctpE	BQ2027_MB0932	missense_variant	MODERATE	ctpE	ENSB:kGzAsMMXO8vZMIt
1015265	B4-11	C>T	CDS	Unknown	BQ2027_MB0933	missense_variant	MODERATE	ENSB:5y79rQMDF-r4SKK	ENSB:5y79rQMDF-r4SKK
1018313	B2-11	G>A	CDS	Unknown	BQ2027_MB0937C	synonymous_variant	LOW	ENSB:iQEBbv7MeH6itow	ENSB:iQEBbv7MeH6itow
1018494	B1-11	A>G	CDS	Unknown	BQ2027_MB0937C	missense_variant	MODERATE	ENSB:iQEBbv7MeH6itow	ENSB:iQEBbv7MeH6itow
1018538	B1-11	C>T	CDS	Unknown	BQ2027_MB0937C	synonymous_variant	LOW	ENSB:iQEBbv7MeH6itow	ENSB:iQEBbv7MeH6itow
1018982	B6-88	G>A	CDS	Unknown	BQ2027_MB0937C	synonymous_variant	LOW	ENSB:iQEBbv7MeH6itow	ENSB:iQEBbv7MeH6itow
1021422	B2-11	A>G	CDS	PPE14	BQ2027_MB0939C	missense_variant	MODERATE	ENSB:Cyckl1-dZl8A-fn	ENSB:Cyckl1-dZl8A-fn
1023693	B6-82	T>G	CDS	betP	BQ2027_MB0941	missense_variant	MODERATE	betS	ENSB:xgrK3GjJI3UPwya
1031170	B6-71	G>T	CDS	mntH	BQ2027_MB0948C	synonymous_variant	LOW	mntH	ENSB:TijPWtj5Mig3gzi
1039065	B6-84	C>T	CDS	pknDb	BQ2027_MB0954C	missense_variant	MODERATE	pknD_1	ENSB:F_yn-T8pOwbzkLr
1043168	B1-11	C>T	CDS	pstS1	BQ2027_MB0959	missense_variant	MODERATE	pstS1	ENSB:Rv_h9SglbwgZ3m9
1046094	B3-11	T>G	CDS	mku	BQ2027_MB0962C	missense_variant	MODERATE	mku	ENSB:yhRk4I375xnxEYX
1048294	B1-11	T>C	CDS	ligd	BQ2027_MB0963	synonymous_variant	LOW	ligD_1	ENSB:dpsrTwW4QPs3xa6
1048673	B6-15	C>T	CDS	ligd	BQ2027_MB0963	missense_variant	MODERATE	ligD_1	ENSB:dpsrTwW4QPs3xa6
1053067	B5-11	T>G	CDS	Unknown	BQ2027_MB0967	upstream_gene_variant	MODIFIER	ENSB:cG4C9xHAJik0DU2	ENSB:cG4C9xHAJik0DU2
1056695	B6-85	A>G	CDS	pgi	BQ2027_MB0971C	missense_variant	MODERATE	pgi	ENSB:ATAUQVJZd3Ink1x
1057627	B6-52	C>T	Non-coding	N/A	N/A	upstream_gene_variant	MODIFIER	ENSB:QU2EqMkkEof0iSa	ENSB:QU2EqMkkEof0iSa
1058250	B6-12	G>T	CDS	Unknown	BQ2027_MB0973C	synonymous_variant	LOW	ENSB:Gxd52FwUD4e1xzz	ENSB:Gxd52FwUD4e1xzz
1058364	B2-11	A>G	CDS	Unknown	BQ2027_MB0973C	missense_variant	MODERATE	ENSB:Gxd52FwUD4e1xzz	ENSB:Gxd52FwUD4e1xzz
1058685	B6-14	G>A	Non-coding	N/A	N/A	upstream_gene_variant	MODIFIER	ENSB:Z2ZkLZD2NvbG6Gz	ENSB:Z2ZkLZD2NvbG6Gz
1059283	B7-11	G>A	CDS	uvrD1	BQ2027_MB0974	missense_variant	MODERATE	uvrD1	ENSB:MTA2-kXkCMzn5v7
1059766	B6-87	T>C	CDS	uvrD1	BQ2027_MB0974	missense_variant	MODERATE	uvrD1	ENSB:MTA2-kXkCMzn5v7
1059930	B6-53	G>A	CDS	uvrD1	BQ2027_MB0974	missense_variant	MODERATE	uvrD1	ENSB:MTA2-kXkCMzn5v7
1062312	B7-11	C>T	Non-coding	N/A	N/A	upstream_gene_variant	MODIFIER	ENSB:Gxd52FwUD4e1xzz	ENSB:Gxd52FwUD4e1xzz
1062634	B6-15	G>A	CDS	sucC	BQ2027_MB0976	synonymous_variant	LOW	sucC	ENSB:ltfKZY_Bvp0-06h
1064077	B6-13	C>T	CDS	sucD	BQ2027_MB0977	synonymous_variant	LOW	sucD	ENSB:fD3d9xv_LRmHS5v
1068548	B3-11	C>G	CDS	purN	BQ2027_MB0981	missense_variant	MODERATE	purN	ENSB:0sDSgC0rs6z6RXx
1070170	B6-52	A>C	CDS	purH	BQ2027_MB0982	missense_variant	MODERATE	purH	ENSB:0GMS3ghvdJZkA8x
1070224	B6-61	C>T	CDS	purH	BQ2027_MB0982	missense_variant	MODERATE	purH	ENSB:0GMS3ghvdJZkA8x
1071667	B6-84	G>A	CDS	Unknown	BQ2027_MB0983	missense_variant	MODERATE	ENSB:CK574eNqE3AvOfi	ENSB:CK574eNqE3AvOfi
1072004	B6-85	C>A	CDS	Unknown	BQ2027_MB0984	missense_variant	MODERATE	ENSB:MUKKkBHXE0kSGkX	ENSB:MUKKkBHXE0kSGkX
1072236	B6-92	G>C	CDS	Unknown	BQ2027_MB0984	missense_variant	MODERATE	ENSB:MUKKkBHXE0kSGkX	ENSB:MUKKkBHXE0kSGkX
1074540	B6-62	T>C	CDS	Unknown	BQ2027_MB0986	upstream_gene_variant	MODIFIER	ENSB:Q_qz4TvVFpR7IKV	ENSB:Q_qz4TvVFpR7IKV
1077520	B6-11	C>T	CDS	Unknown	BQ2027_MB0990C	missense_variant	MODERATE	ENSB:8R2vOTvRXa4Nhb2	ENSB:8R2vOTvRXa4Nhb2
1082850	B6-86	C>T	CDS	echA7	BQ2027_MB0996C	missense_variant	MODERATE	fadB	ENSB:s1-x8ejcAtolE-t
1086298	B6-62	C>T	CDS	accD2	BQ2027_MB0999C	synonymous_variant	LOW	accD5_1	ENSB:0HiGCBvt9SeSAN-
1087297	B6-21	C>T	CDS	accD2	BQ2027_MB0999C	synonymous_variant	LOW	accD5_1	ENSB:0HiGCBvt9SeSAN-
1090789	B6-23	C>T	Non-coding	N/A	N/A	upstream_gene_variant	MODIFIER	accA1_1	ENSB:6GYqh-UE9A65Lrr
1094951	B6-52	G>A	Non-coding	N/A	N/A	upstream_gene_variant	MODIFIER	ENSB:L9Qj9zy3-Qk3IdZ	ENSB:L9Qj9zy3-Qk3IdZ
1095023	B6-82	G>A	Non-coding	N/A	N/A	upstream_gene_variant	MODIFIER	ENSB:L9Qj9zy3-Qk3IdZ	ENSB:L9Qj9zy3-Qk3IdZ
1095398	B6-11	A>T	CDS	rpmF	BQ2027_MB1005	missense_variant	MODERATE	rpmF	ENSB:e2Uy-4M7WEQITBs
1097046	B2-11	A>G	Non-coding	N/A	N/A	upstream_gene_variant	MODIFIER	ENSB:IUbmAEukXcRgKmh	ENSB:IUbmAEukXcRgKmh
1100393	B6-42	C>T	CDS	pepd	BQ2027_MB1009	synonymous_variant	LOW	ENSB:o7bXtlkV4kk0GQN	ENSB:o7bXtlkV4kk0GQN
1104301	B6-71	C>A	CDS	Unknown	BQ2027_MB1014	synonymous_variant	LOW	ENSB:EMbqAIFJN25cRii	ENSB:EMbqAIFJN25cRii
1105976	B6-62	G>A	CDS	Unknown	BQ2027_MB1015	missense_variant	MODERATE	ENSB:zyLT4tnjH2fSy46	ENSB:zyLT4tnjH2fSy46
1107399	B6-12	C>T	CDS	grcC2	BQ2027_MB1016C	missense_variant	MODERATE	hepT_2	ENSB:FFt8iMrmOVn0po7
1109322	B4-11	T>C	CDS	Unknown	BQ2027_MB1019C	missense_variant	MODERATE	ENSB:Rfd_ruNrWTHPG-H	ENSB:Rfd_ruNrWTHPG-H
1118966	B6-42	C>T	CDS	Unknown	BQ2027_MB1029C	missense_variant	MODERATE	pmt	ENSB:lkvTWXo3RRJ3VB1
1120336	B6-62	G>A	CDS	Unknown	BQ2027_MB1029C	missense_variant	MODERATE	pmt	ENSB:lkvTWXo3RRJ3VB1
1121396	B6-82	A>C	CDS	Unknown	BQ2027_MB1031C	missense_variant	MODERATE	ENSB:DkPwL-bWA3Mzq4e	ENSB:DkPwL-bWA3Mzq4e
1121592	B6-91	G>A	CDS	Unknown	BQ2027_MB1031C	missense_variant	MODERATE	ENSB:DkPwL-bWA3Mzq4e	ENSB:DkPwL-bWA3Mzq4e
1122217	B6-61	G>C	CDS	Unknown	BQ2027_MB1031C	synonymous_variant	LOW	ENSB:DkPwL-bWA3Mzq4e	ENSB:DkPwL-bWA3Mzq4e
1122279	B6-22	G>C	CDS	Unknown	BQ2027_MB1031C	missense_variant	MODERATE	ENSB:DkPwL-bWA3Mzq4e	ENSB:DkPwL-bWA3Mzq4e
1124641	B6-82	A>G	CDS	Unknown	BQ2027_MB1033	missense_variant	MODERATE	ENSB:EKe2ok1nyxruFkc	ENSB:EKe2ok1nyxruFkc
1127120	B6-13	A>G	CDS	metS	BQ2027_MB1034C	synonymous_variant	LOW	metG	ENSB:T_9_4ebNkwHMK7J
1127862	B6-41	T>C	CDS	tatD	BQ2027_MB1035	missense_variant	MODERATE	tatD	ENSB:6Ujc_Lts5LKTMWQ
1128414	B2-11	C>T	Non-coding	N/A	N/A	upstream_gene_variant	MODIFIER	menF_1	ENSB:N3QJ4KW_V_VdLPt
1128623	B6-61	C>T	CDS	rpfB	BQ2027_MB1036	synonymous_variant	LOW	rpfB	ENSB:xuMkyd-8oaTXP-l
1131977	B6-14	G>A	Non-coding	N/A	N/A	upstream_gene_variant	MODIFIER	metG	ENSB:T_9_4ebNkwHMK7J
1132084	B1-11	A>G	Non-coding	N/A	N/A	upstream_gene_variant	MODIFIER	metG	ENSB:T_9_4ebNkwHMK7J
1134211	B6-88	G>T	CDS	pth	BQ2027_MB1042C	missense_variant	MODERATE	pth	ENSB:opniNjuCvga3a4p
1135005	B6-42	G>C	CDS	rplY	BQ2027_MB1043C	missense_variant	MODERATE	rplY	ENSB:VcD5fGbej-hbeg8
1136210	B6-91	G>T	CDS	prsA	BQ2027_MB1045C	missense_variant	MODERATE	prs	ENSB:f-SE-us3a6CfxML
1136674	B6-12	C>T	CDS	prsA	BQ2027_MB1045C	missense_variant	MODERATE	prs	ENSB:f-SE-us3a6CfxML
1138107	B6-86	C>T	CDS	glmU	BQ2027_MB1046C	synonymous_variant	LOW	glmU	ENSB:EHwEVux2Oo9GxlU
1141124	B5-11	C>T	CDS	mfd	BQ2027_MB1048	synonymous_variant	LOW	mfd	ENSB:68NEUONUuGWbf31
1145718	B2-11	C>T	CDS	eno	BQ2027_MB1051	missense_variant	MODERATE	eno	ENSB:CL9brPzKmyxpOdl
1146003	B6-82	A>C	CDS	eno	BQ2027_MB1051	missense_variant	MODERATE	eno	ENSB:CL9brPzKmyxpOdl
1146766	B6-42	C>T	CDS	Unknown	BQ2027_MB1052	missense_variant	MODERATE	ENSB:qxvk5NO6JqWnL_h	ENSB:qxvk5NO6JqWnL_h
1148508	B7-11	T>C	Non-coding	N/A	N/A	upstream_gene_variant	MODIFIER	ENSB:l2sk9wZxfDghJWI	ENSB:l2sk9wZxfDghJWI
1149001	B7-11	C>T	CDS	kdpE	BQ2027_MB1055C	synonymous_variant	LOW	kdpE	ENSB:drSdDkQdUXfNc1k
1151775	B4-11	C>T	CDS	kdpD	BQ2027_MB1056C	stop_gained	HIGH	kdpD	ENSB:Oysh3L8Tn0EQVMV
1158610	B6-61	C>G	CDS	trcR	BQ2027_MB1062C	missense_variant	MODERATE	tcrX_2	ENSB:hMx4O37_AD2LpgO
1159349	B6-52	A>G	Non-coding	N/A	N/A	upstream_gene_variant	MODIFIER	tcrY_2	ENSB:t5WtMs3nYLUnnFI
1159540	B6-82	C>T	CDS	Unknown	BQ2027_MB1063C	synonymous_variant	LOW	ENSB:TyA8zhy9rnNQf6H	ENSB:TyA8zhy9rnNQf6H
1160992	B2-11	A>G	Non-coding	N/A	N/A	upstream_gene_variant	MODIFIER	tcrY_2	ENSB:t5WtMs3nYLUnnFI
1161621	B6-61	G>A	CDS	esxJ	BQ2027_MB1067C	synonymous_variant	LOW	esxJ_1	ENSB:B-b6RbccSy54Ogb
1161765	B6-11	G>A	Non-coding	N/A	N/A	upstream_gene_variant	MODIFIER	tcrY_2	ENSB:t5WtMs3nYLUnnFI
1164008	B6-53	T>C	Non-coding	N/A	N/A	upstream_gene_variant	MODIFIER	tcrX_2	ENSB:hMx4O37_AD2LpgO
1164057	B4-11	G>C	Non-coding	N/A	N/A	upstream_gene_variant	MODIFIER	tcrX_2	ENSB:hMx4O37_AD2LpgO
1167032	B6-21	T>G	CDS	Unknown	BQ2027_MB1072C	missense_variant	MODERATE	ENSB:HDDz-gVAEdkSyjU	ENSB:HDDz-gVAEdkSyjU
1168866	B6-89	C>A	CDS	Unknown	BQ2027_MB1074	missense_variant	MODERATE	ENSB:GhCyRkPWtYFgnZz	ENSB:GhCyRkPWtYFgnZz
1169268	B1-11	C>T	CDS	Unknown	BQ2027_MB1075C	upstream_gene_variant	MODIFIER	ENSB:-mrZA7Fr_Jthg6K	ENSB:-mrZA7Fr_Jthg6K
1172853	B7-11	G>A	Non-coding	N/A	N/A	upstream_gene_variant	MODIFIER	ENSB:AF2BTi7Wwcd-3Ok	ENSB:AF2BTi7Wwcd-3Ok
1174739	B7-11	G>A	CDS	Unknown	BQ2027_MB1080C	synonymous_variant	LOW	ENSB:ScpIpFoSvVQ38oA	ENSB:ScpIpFoSvVQ38oA
1175327	B6-21	C>T	Non-coding	N/A	N/A	upstream_gene_variant	MODIFIER	ENSB:AF2BTi7Wwcd-3Ok	ENSB:AF2BTi7Wwcd-3Ok
1176820	B1-11	A>G	Non-coding	N/A	N/A	upstream_gene_variant	MODIFIER	ENSB:AF2BTi7Wwcd-3Ok	ENSB:AF2BTi7Wwcd-3Ok
1182857	B1-11	G>A	Non-coding	N/A	N/A	upstream_gene_variant	MODIFIER	ENSB:cTcqajTw1zUihI1	ENSB:cTcqajTw1zUihI1
1186381	B2-11	A>G	CDS	Unknown	BQ2027_MB1092C	missense_variant	MODERATE	ENSB:Y-qFenrD7L6ismn	ENSB:Y-qFenrD7L6ismn
1188319	B2-11	G>A	CDS	Unknown	BQ2027_MB1094	missense_variant	MODERATE	ENSB:WlKZZXIw9-IZQZg	ENSB:WlKZZXIw9-IZQZg
1191092	B2-11	C>A	Non-coding	N/A	N/A	upstream_gene_variant	MODIFIER	ENSB:Y-qFenrD7L6ismn	ENSB:Y-qFenrD7L6ismn
1193255	B6-81	G>A	CDS	PE_PGRS20	BQ2027_MB1097C	synonymous_variant	LOW	ENSB:hLQxpaUPBZTLlqB	ENSB:hLQxpaUPBZTLlqB
1193731	B6-81	G>T	Non-coding	N/A	N/A	missense_variant	MODERATE	ENSB:jaBCK48PvBYVHeA	ENSB:jaBCK48PvBYVHeA
1195277	B6-85	C>T	CDS	Unknown	BQ2027_MB1098C	missense_variant	MODERATE	ENSB:ne6iSF3r1_CwZl7	ENSB:ne6iSF3r1_CwZl7
1198036	B3-11	C>T	CDS	Unknown	BQ2027_MB1101	synonymous_variant	LOW	ENSB:8_tIcTtrfERrsl4	ENSB:8_tIcTtrfERrsl4
1199397	B6-12	T>A	CDS	Unknown	BQ2027_MB1102	missense_variant	MODERATE	ENSB:p8NxI61diSF5Z7c	ENSB:p8NxI61diSF5Z7c
1199951	B2-11	T>C	CDS	fadA3	BQ2027_MB1103C	missense_variant	MODERATE	fadA_2	ENSB:cDTtnuC_KO70_Fv
1202404	B6-53	C>T	CDS	lipU	BQ2027_MB1105	stop_gained	HIGH	aes_2	ENSB:0QzdAS5AVyAp8R_
1207329	B6-23	C>A	Non-coding	N/A	N/A	upstream_gene_variant	MODIFIER	greA	ENSB:A_AfoRoCkElQfIV
1210114	B6-91	A>C	CDS	Unknown	BQ2027_MB1113	missense_variant	MODERATE	ENSB:uahmGGUmB6Pb7so	ENSB:uahmGGUmB6Pb7so
1210532	B6-42	C>T	CDS	Unknown	BQ2027_MB1113	synonymous_variant	LOW	ENSB:uahmGGUmB6Pb7so	ENSB:uahmGGUmB6Pb7so
1215033	B1-11	C>T	CDS	PE_PGRS21	BQ2027_MB1116	missense_variant	MODERATE	ENSB:QI_XCP9nHmjHhGl	ENSB:QI_XCP9nHmjHhGl
1215704	B7-11	A>G	CDS	Unknown	BQ2027_MB1116A	missense_variant	MODERATE	ENSB:4KlTAU42t7Sqr3o	ENSB:4KlTAU42t7Sqr3o
1216545	B6-13	G>T	Non-coding	N/A	N/A	upstream_gene_variant	MODIFIER	ENSB:p7R1BIZ9911un6V	ENSB:p7R1BIZ9911un6V
1217581	B2-11	C>T	Non-coding	N/A	N/A	upstream_gene_variant	MODIFIER	ENSB:L2pkG7TmbarQGgr	ENSB:L2pkG7TmbarQGgr
1224899	B2-11	A>G	CDS	phoH2	BQ2027_MB1125	missense_variant	MODERATE	ENSB:zy57m3jScEFD_2h	ENSB:zy57m3jScEFD_2h
1226692	B6-83	T>A	CDS	Unknown	BQ2027_MB1127C	missense_variant	MODERATE	ENSB:Q4qXp5IN9IKCLBB	ENSB:Q4qXp5IN9IKCLBB
1227581	B6-51	G>A	CDS	fum	BQ2027_MB1128C	missense_variant	MODERATE	fumC	ENSB:uixSVtXPVKs09Pk
1228970	B1-11	C>T	Non-coding	N/A	N/A	upstream_gene_variant	MODIFIER	ENSB:Q4qXp5IN9IKCLBB	ENSB:Q4qXp5IN9IKCLBB
1229650	B6-22	C>T	CDS	glpx	BQ2027_MB1129C	synonymous_variant	LOW	glpX	ENSB:6-T6s6GFTPTN-_6
1230685	B6-13	C>T	CDS	Unknown	BQ2027_MB1130	synonymous_variant	LOW	ENSB:2jsSVvQjF4LUoXW	ENSB:2jsSVvQjF4LUoXW
1230875	B6-16	G>T	CDS	Unknown	BQ2027_MB1131C	missense_variant	MODERATE	ENSB:NK_IOIXKtlQBcED	ENSB:NK_IOIXKtlQBcED
1233032	B3-11	C>T	CDS	Unknown	BQ2027_MB1134	synonymous_variant	LOW	pnbA_1	ENSB:mzBVvpJCx7Biki5
1235213	B6-22	G>A	CDS	Unknown	BQ2027_MB1136C	missense_variant	MODERATE	ENSB:O_wnbcW4uffHIN8	ENSB:O_wnbcW4uffHIN8
1235965	B2-11	C>T	CDS	xseA	BQ2027_MB1138C	missense_variant	MODERATE	xseA	ENSB:p6o7iDV5ydl6ygR
1236725	B6-62	C>A	CDS	xseA	BQ2027_MB1138C	missense_variant	MODERATE	xseA	ENSB:p6o7iDV5ydl6ygR
1238190	B6-21	T>G	CDS	lytB2	BQ2027_MB1140	missense_variant	MODERATE	ispH2	ENSB:bQD0wMJGmBuZV6j
1238432	B6-13	C>T	CDS	lytB2	BQ2027_MB1140	synonymous_variant	LOW	ispH2	ENSB:bQD0wMJGmBuZV6j
1239792	B6-88	C>T	CDS	Unknown	BQ2027_MB1142	missense_variant	MODERATE	ychF	ENSB:DrfbNWittIKW8fr
1242515	B4-11	C>T	CDS	Unknown	BQ2027_MB1146	splice_region_variant&stop_retained_variant	LOW	ENSB:jta3gTcSJpEZtjd	ENSB:jta3gTcSJpEZtjd
1242906	B6-11	C>T	Non-coding	N/A	N/A	upstream_gene_variant	MODIFIER	ENSB:Qvp6QQVc_29Fs1D	ENSB:Qvp6QQVc_29Fs1D
1243547	B6-81	G>A	CDS	Unknown	BQ2027_MB1149C	synonymous_variant	LOW	ENSB:hOwvLY9b1cLnGny	ENSB:hOwvLY9b1cLnGny
1245050	B6-88	C>T	Non-coding	N/A	N/A	upstream_gene_variant	MODIFIER	ENSB:jta3gTcSJpEZtjd	ENSB:jta3gTcSJpEZtjd
1246713	B6-21	A>C	CDS	gnd2	BQ2027_MB1153	synonymous_variant	LOW	ENSB:cGb5hcPTdlSj7aw	ENSB:cGb5hcPTdlSj7aw
1247250	B6-15	C>A	CDS	gnd2	BQ2027_MB1153	missense_variant	MODERATE	ENSB:cGb5hcPTdlSj7aw	ENSB:cGb5hcPTdlSj7aw
1249181	B6-22	C>T	CDS	ephC	BQ2027_MB1155	missense_variant	MODERATE	ephA_1	ENSB:jTzvNkLV5NCDyeO
1249829	B6-61	A>G	CDS	Unknown	BQ2027_MB1156	missense_variant	MODERATE	ENSB:W5asYXkWzmK10Ad	ENSB:W5asYXkWzmK10Ad
1251032	B6-22	C>T	CDS	Unknown	BQ2027_MB1157C	synonymous_variant	LOW	ENSB:QCZFpr5wIBSU1Tb	ENSB:QCZFpr5wIBSU1Tb
1251343	B6-85	C>T	CDS	ppdK	BQ2027_MB1158C	synonymous_variant	LOW	ppdK	ENSB:-QrIs3zfJE_8r4Y
1252861	B6-62	G>C	Non-coding	N/A	N/A	upstream_gene_variant	MODIFIER	rutD_1	ENSB:MS8r7NBt9tr-AUt
1252874	B4-11	C>G	Non-coding	N/A	N/A	upstream_gene_variant	MODIFIER	rutD_1	ENSB:MS8r7NBt9tr-AUt
1254500	B1-11	A>C	CDS	Unknown	BQ2027_MB1160C	synonymous_variant	LOW	prpR	ENSB:2tSsPieKtfquWQ-
1255939	B4-11	C>T	Non-coding	N/A	N/A	upstream_gene_variant	MODIFIER	ENSB:QCZFpr5wIBSU1Tb	ENSB:QCZFpr5wIBSU1Tb
1255975	B6-31	G>A	CDS	prpD	BQ2027_MB1161	upstream_gene_variant	MODIFIER	ENSB:QCZFpr5wIBSU1Tb	ENSB:QCZFpr5wIBSU1Tb
1259117	B6-62	C>T	CDS	Unknown	BQ2027_MB1163	missense_variant	MODERATE	ENSB:VBvqCXcxmGPZG2f	ENSB:VBvqCXcxmGPZG2f
1259313	B6-87	T>C	CDS	Unknown	BQ2027_MB1163	missense_variant	MODERATE	ENSB:VBvqCXcxmGPZG2f	ENSB:VBvqCXcxmGPZG2f
1261141	B6-42	C>T	CDS	metE	BQ2027_MB1164C	synonymous_variant	LOW	metE	ENSB:o4EXwOkFilQJ-X3
1264712	B2-11	G>A	CDS	PPE16	BQ2027_MB1166C	synonymous_variant	LOW	ENSB:peNHUYNa7PfUxQB	ENSB:peNHUYNa7PfUxQB
1264989	B6-88	G>C	CDS	PPE16	BQ2027_MB1166C	missense_variant	MODERATE	ENSB:peNHUYNa7PfUxQB	ENSB:peNHUYNa7PfUxQB
1267830	B6-91	T>C	CDS	Unknown	BQ2027_MB1170C	missense_variant	MODERATE	ENSB:yNvibWNZetlwbJ8	ENSB:yNvibWNZetlwbJ8
1276699	B6-41	C>T	CDS	Unknown	BQ2027_MB1178	synonymous_variant	LOW	ENSB:WF2VxCmNShqOg8k	ENSB:WF2VxCmNShqOg8k
1277285	B6-91	C>A	Non-coding	N/A	N/A	upstream_gene_variant	MODIFIER	ENSB:9yyNQLSPT6QaSfZ	ENSB:9yyNQLSPT6QaSfZ
1282252	B1-11	C>T	CDS	Unknown	BQ2027_MB1185C	synonymous_variant	LOW	ENSB:AZR0lzX_HZ2ZZAV	ENSB:AZR0lzX_HZ2ZZAV
1284949	B4-11	G>A	CDS	Unknown	BQ2027_MB1188C	missense_variant	MODERATE	ENSB:p2jgDLZrT1mIoT2	ENSB:p2jgDLZrT1mIoT2
1285462	B6-82	G>C	CDS	Unknown	BQ2027_MB1188C	missense_variant	MODERATE	ENSB:p2jgDLZrT1mIoT2	ENSB:p2jgDLZrT1mIoT2
1287999	B3-11	T>C	CDS	mutT2	BQ2027_MB1192	missense_variant	MODERATE	mutT2	ENSB:HsPyNQf8YgaJj5n
1289273	B6-84	C>T	CDS	narG	BQ2027_MB1193	synonymous_variant	LOW	narG	ENSB:9OXNno_iapYC5RI
1292098	B7-11	C>T	CDS	narG	BQ2027_MB1193	missense_variant	MODERATE	narG	ENSB:9OXNno_iapYC5RI
1292557	B6-87	C>T	CDS	narH	BQ2027_MB1194	synonymous_variant	LOW	narY	ENSB:Kys-RGV5TkKp8_j
1295457	B2-11	C>T	CDS	narI	BQ2027_MB1196	synonymous_variant	LOW	narX_1	ENSB:3JKBAv0aNBU0cEo
1302224	B6-89	C>T	CDS	mshB	BQ2027_MB1203	missense_variant	MODERATE	mshB_2	ENSB:1SJvmO3anGWM26j
1305723	B6-81	C>T	CDS	fbiC	BQ2027_MB1206	synonymous_variant	LOW	fbiC	ENSB:vMirLlQ5AANKwYT
1305821	B6-23	C>T	CDS	fbiC	BQ2027_MB1206	missense_variant	MODERATE	fbiC	ENSB:vMirLlQ5AANKwYT
1307465	B7-11	C>T	Non-coding	N/A	N/A	upstream_gene_variant	MODIFIER	ENSB:7BR8kH09pe6AjYr	ENSB:7BR8kH09pe6AjYr
1307511	B3-11	T>C	CDS	fadH	BQ2027_MB1208C	missense_variant	MODERATE	fadH_1	ENSB:KzZYWx5Tur9cazq
1308340	B6-12	C>T	CDS	fadH	BQ2027_MB1208C	synonymous_variant	LOW	fadH_1	ENSB:KzZYWx5Tur9cazq
1314197	B2-11	A>G	CDS	Unknown	BQ2027_MB1212C	missense_variant	MODERATE	ENSB:D5bv_qEi2vYI7xE	ENSB:D5bv_qEi2vYI7xE
1317575	B1-11	C>G	CDS	pks3	BQ2027_MB1213	missense_variant	MODERATE	msl3	ENSB:IwQamkytSOvdOrc
1330200	B3-11	A>G	CDS	Unknown	BQ2027_MB1218C	synonymous_variant	LOW	ENSB:BDtVIcZv_CR5ZZx	ENSB:BDtVIcZv_CR5ZZx
1331627	B6-82	C>A	CDS	rocA	BQ2027_MB1219	missense_variant	MODERATE	rocA1	ENSB:p6f9KCNIiqBXq2W
1334483	B4-11	C>T	CDS	Unknown	BQ2027_MB1222	missense_variant	MODERATE	dhmA2_1	ENSB:MOPilTMF4pOY5YA
1336148	B6-13	G>T	Non-coding	N/A	N/A	upstream_gene_variant	MODIFIER	ENSB:0-4KwqfnDiXZE0T	ENSB:0-4KwqfnDiXZE0T
1339704	B6-81	C>G	CDS	Unknown	BQ2027_MB1226C	missense_variant	MODERATE	ENSB:MgeBJJH6hV_rYx7	ENSB:MgeBJJH6hV_rYx7
1340109	B1-11	C>A	Non-coding	N/A	N/A	upstream_gene_variant	MODIFIER	ENSB:MgeBJJH6hV_rYx7	ENSB:MgeBJJH6hV_rYx7
1341613	B2-11	A>G	CDS	PPE18	BQ2027_MB1228	synonymous_variant	LOW	ENSB:B4hXpkn_yKrdm9K	ENSB:B4hXpkn_yKrdm9K
1344486	B6-82	G>A	CDS	Unknown	BQ2027_MB1232	synonymous_variant	LOW	yhjE	ENSB:3Bth-UyCvBj-uvW
1344967	B3-11	G>A	CDS	Unknown	BQ2027_MB1232	missense_variant	MODERATE	yhjE	ENSB:3Bth-UyCvBj-uvW
1345854	B6-81	C>T	CDS	dapd	BQ2027_MB1233C	missense_variant	MODERATE	dapD	ENSB:adcM-qST7uq8i-t
1348859	B4-11	G>A	CDS	Unknown	BQ2027_MB1236C	synonymous_variant	LOW	ENSB:Pne0Ni9cdv7QGrG	ENSB:Pne0Ni9cdv7QGrG
1352895	B3-11	A>C	CDS	folP2	BQ2027_MB1239	missense_variant	MODERATE	folP2	ENSB:7M93TCA0keHc1K5
1359692	B1-11	C>T	CDS	Unknown	BQ2027_MB1247C	synonymous_variant	LOW	cocE_1	ENSB:UnLZ-bQMeiQ0rZG
1370260	B6-91	G>T	CDS	Unknown	BQ2027_MB1258C	missense_variant	MODERATE	ENSB:kEqamPFH82pdPgI	ENSB:kEqamPFH82pdPgI
1371141	B6-41	G>A	CDS	Unknown	BQ2027_MB1258C	synonymous_variant	LOW	ENSB:kEqamPFH82pdPgI	ENSB:kEqamPFH82pdPgI
1372878	B1-11	C>A	Non-coding	N/A	N/A	upstream_gene_variant	MODIFIER	hdpA	ENSB:LVUoOwVItxpeKk-
1372932	B7-11	T>C	Non-coding	N/A	N/A	upstream_gene_variant	MODIFIER	hdpA	ENSB:LVUoOwVItxpeKk-
1373765	B4-11	C>T	CDS	mrp	BQ2027_MB1261C	missense_variant	MODERATE	mrp	ENSB:yz8Ek4lT0OaWGB8
1373863	B4-11	G>A	CDS	mrp	BQ2027_MB1261C	missense_variant	MODERATE	mrp	ENSB:yz8Ek4lT0OaWGB8
1374231	B6-71	T>C	Non-coding	N/A	N/A	upstream_gene_variant	MODIFIER	hdpA	ENSB:LVUoOwVItxpeKk-
1377103	B1-11	G>A	CDS	Unknown	BQ2027_MB1264C	missense_variant	MODERATE	ENSB:lnGNgzCL7InbXag	ENSB:lnGNgzCL7InbXag
1382267	B6-84	G>A	CDS	sugC	BQ2027_MB1270	synonymous_variant	LOW	sugC	ENSB:50Wk9DrJtwEqIZm
1386137	B6-82	C>T	CDS	vapc33	BQ2027_MB1274	synonymous_variant	LOW	ENSB:97yJUYRYRrzQP_F	ENSB:97yJUYRYRrzQP_F
1389997	B6-42	C>T	CDS	relE	BQ2027_MB1278C	missense_variant	MODERATE	relE	ENSB:eVpHkJSyHrCw02W
1393585	B1-11	G>A	CDS	sucA	BQ2027_MB1280C	missense_variant	MODERATE	kgd	ENSB:z8sBXm5uQq7t1gL
1396207	B6-52	C>T	CDS	Unknown	BQ2027_MB1282	stop_gained	HIGH	bmr3	ENSB:E6L9l3nXxtWLyNP
1397868	B6-91	G>C	CDS	Unknown	BQ2027_MB1283C	missense_variant	MODERATE	ENSB:R5s--3jpX01QEYq	ENSB:R5s--3jpX01QEYq
1399921	B3-11	C>T	CDS	Unknown	BQ2027_MB1283C	missense_variant	MODERATE	ENSB:R5s--3jpX01QEYq	ENSB:R5s--3jpX01QEYq
1400115	B6-13	T>C	CDS	Unknown	BQ2027_MB1283C	missense_variant	MODERATE	ENSB:R5s--3jpX01QEYq	ENSB:R5s--3jpX01QEYq
1401151	B6-84	C>T	CDS	lprE	BQ2027_MB1284C	missense_variant	MODERATE	lprE	ENSB:-B-7cMeK85Mq3NG
1402788	B6-12	T>C	CDS	deaD	BQ2027_MB1285	missense_variant	MODERATE	deaD_1	ENSB:3nQzUV59sjUIdta
1404346	B6-42	T>C	CDS	Unknown	BQ2027_MB1287C	stop_lost&splice_region_variant	HIGH	tap	ENSB:eUBt-sJrF-ND6El
1404373	B6-82	G>A	CDS	Unknown	BQ2027_MB1288C	synonymous_variant	LOW	tap	ENSB:eUBt-sJrF-ND6El
1405786	B6-83	G>A	CDS	udgb	BQ2027_MB1289	synonymous_variant	LOW	udgb	ENSB:f6edAAIuPDcCFoF
1407929	B6-71	G>A	CDS	Unknown	BQ2027_MB1292C	missense_variant	MODERATE	ENSB:VPXQ3G2BBBdGiwJ	ENSB:VPXQ3G2BBBdGiwJ
1408743	B6-81	A>C	CDS	amiB2	BQ2027_MB1294	missense_variant	MODERATE	amiB2	ENSB:tXSCmExs_6lEWZr
1409930	B6-14	C>T	CDS	amiB2	BQ2027_MB1294	synonymous_variant	LOW	amiB2	ENSB:tXSCmExs_6lEWZr
1410647	B6-71	G>A	CDS	Unknown	BQ2027_MB1295	missense_variant	MODERATE	ENSB:aLSi643w7qhepUQ	ENSB:aLSi643w7qhepUQ
1411309	B6-52	C>T	CDS	Unknown	BQ2027_MB1295	synonymous_variant	LOW	ENSB:aLSi643w7qhepUQ	ENSB:aLSi643w7qhepUQ
1419916	B1-11	T>C	Non-coding	N/A	N/A	upstream_gene_variant	MODIFIER	ENSB:19n1JjCSaE5G0bH	ENSB:19n1JjCSaE5G0bH
1423712	B6-22	C>T	CDS	Unknown	BQ2027_MB1303C	synonymous_variant	LOW	ENSB:LOa-NsUUHFxo8ga	ENSB:LOa-NsUUHFxo8ga
1430053	B6-83	G>A	CDS	Unknown	BQ2027_MB1309	missense_variant	MODERATE	ENSB:EffeNYkKZrCA076	ENSB:EffeNYkKZrCA076
1430765	B6-85	A>G	CDS	Unknown	BQ2027_MB1309	missense_variant	MODERATE	ENSB:EffeNYkKZrCA076	ENSB:EffeNYkKZrCA076
1435609	B4-11	T>C	CDS	oppA	BQ2027_MB1311C	synonymous_variant	LOW	ENSB:X2TtKxUg5XCLjxE	ENSB:X2TtKxUg5XCLjxE
1436343	B6-61	C>T	CDS	oppD	BQ2027_MB1312C	missense_variant	MODERATE	ENSB:50xrzvUIj5f6e-Y	ENSB:50xrzvUIj5f6e-Y
1436376	B1-11	T>C	CDS	oppD	BQ2027_MB1312C	missense_variant	MODERATE	ENSB:50xrzvUIj5f6e-Y	ENSB:50xrzvUIj5f6e-Y
1439115	B1-11	G>T	CDS	oppB	BQ2027_MB1314C	synonymous_variant	LOW	ENSB:ucVEfc0tXYZMez4	ENSB:ucVEfc0tXYZMez4
1442722	B6-86	C>G	CDS	cysN	BQ2027_MB1317	missense_variant	MODERATE	cysNC	ENSB:gyjxu4121IqnDSi
1443164	B7-11	C>T	CDS	cysN	BQ2027_MB1317	missense_variant	MODERATE	cysNC	ENSB:gyjxu4121IqnDSi
1443962	B6-22	C>T	CDS	Unknown	BQ2027_MB1319	synonymous_variant	LOW	ENSB:d_XhZhL4z1BI3rZ	ENSB:d_XhZhL4z1BI3rZ
1445672	B6-31	C>T	CDS	Unknown	BQ2027_MB1320	synonymous_variant	LOW	ENSB:Wai3FUZ7k1LnI-h	ENSB:Wai3FUZ7k1LnI-h
1445675	B6-21	C>T	CDS	Unknown	BQ2027_MB1320	synonymous_variant	LOW	ENSB:Wai3FUZ7k1LnI-h	ENSB:Wai3FUZ7k1LnI-h
1450550	B1-11	G>A	CDS	lysA	BQ2027_MB1325	missense_variant	MODERATE	lysA	ENSB:MFrhL6VL3627-vd
1454259	B1-11	A>T	Non-coding	N/A	N/A	missense_variant	MODERATE	ENSB:NBZjMC3I74mlwk5	ENSB:NBZjMC3I74mlwk5
1454562	B6-71	T>C	CDS	thrB	BQ2027_MB1328	synonymous_variant	LOW	thrB	ENSB:7JHd6EF9gKg-kFw
1463462	B1-11	T>C	Non-coding	N/A	N/A	upstream_gene_variant	MODIFIER	atpH	ENSB:EvZE8dkJZpjhA3M
1464225	B6-61	C>T	CDS	atpF	BQ2027_MB1338	synonymous_variant	LOW	atpF	ENSB:Z4kedSchX0OE79O
1464678	B1-11	C>G	CDS	atpH	BQ2027_MB1339	synonymous_variant	LOW	atpFH	ENSB:DmNLK5S973lth3i
1465069	B6-31	G>A	CDS	atpH	BQ2027_MB1339	missense_variant	MODERATE	atpFH	ENSB:DmNLK5S973lth3i
1466832	B3-11	A>G	CDS	atpA	BQ2027_MB1340	missense_variant	MODERATE	atpA	ENSB:LNR05RVmqhYbxCo
1472125	B6-13	C>T	CDS	Unknown	BQ2027_MB1347C	synonymous_variant	LOW	ENSB:i0BuWzLb_n5DKt7	ENSB:i0BuWzLb_n5DKt7
1474380	B3-11	T>C	rRNA	rrs	BQ2027_RRS	upstream_gene_variant	MODIFIER	ENSB:8I8WplPIinxP2Or	ENSB:8I8WplPIinxP2Or
1479827	B2-11	T>C	CDS	ogt	BQ2027_MB1349C	synonymous_variant	LOW	ogt	ENSB:AgrlEb9KUSbRelV
1481210	B6-61	T>G	CDS	alkAb	BQ2027_MB1350C	missense_variant	MODERATE	alkA	ENSB:mtOXFavrIzU-FaO
1481254	B6-11	G>A	CDS	alkAb	BQ2027_MB1350C	synonymous_variant	LOW	alkA	ENSB:mtOXFavrIzU-FaO
1482286	B1-11	T>C	CDS	Unknown	BQ2027_MB1352C	missense_variant	MODERATE	ENSB:Gs1y1dH78wh-Zur	ENSB:Gs1y1dH78wh-Zur
1484674	B6-22	G>A	CDS	Unknown	BQ2027_MB1353C	missense_variant	MODERATE	ENSB:VuPJ51yPL5kzGMX	ENSB:VuPJ51yPL5kzGMX
1484942	B2-11	G>A	CDS	Unknown	BQ2027_MB1353C	missense_variant	MODERATE	ENSB:VuPJ51yPL5kzGMX	ENSB:VuPJ51yPL5kzGMX
1492328	B2-11	C>T	CDS	PE_PGRS24	BQ2027_MB1360C	missense_variant	MODERATE	ENSB:9lWLBVbMPwT8GcX	ENSB:9lWLBVbMPwT8GcX
1494369	B1-11	G>C	CDS	glgB	BQ2027_MB1361C	missense_variant	MODERATE	glgB	ENSB:ZFunOms-GWJNwLo
1497328	B6-84	A>C	CDS	glgP	BQ2027_MB1363	missense_variant	MODERATE	glgP	ENSB:B4GarcEsrnMn6OU
1498639	B2-11	G>C	CDS	glgP	BQ2027_MB1363	synonymous_variant	LOW	glgP	ENSB:B4GarcEsrnMn6OU
1499424	B6-82	T>C	CDS	glgP	BQ2027_MB1363	missense_variant	MODERATE	glgP	ENSB:B4GarcEsrnMn6OU
1500469	B4-11	C>T	CDS	dinG	BQ2027_MB1364C	missense_variant	MODERATE	dinG	ENSB:vxWsH1I_TiUm5P9
1502891	B6-53	T>C	CDS	pncB1	BQ2027_MB1365C	missense_variant	MODERATE	pncB1	ENSB:ge9XjtFFTTWqRNJ
1506388	B4-11	G>A	CDS	cysM	BQ2027_MB1371	missense_variant	MODERATE	cysM	ENSB:bXedUNwLnoAhY3K
1506733	B3-11	A>G	CDS	cysM	BQ2027_MB1371	missense_variant	MODERATE	cysM	ENSB:bXedUNwLnoAhY3K
1511433	B6-89	A>C	CDS	mbtl	BQ2027_MB1379	upstream_gene_variant	MODIFIER	ENSB:z-oRI3tOOhkV7aY	ENSB:z-oRI3tOOhkV7aY
1512405	B4-11	G>C	CDS	mbtm	BQ2027_MB1380	synonymous_variant	LOW	mbtM	ENSB:U5rGXJQrhvSGCoE
1513628	B4-11	C>T	CDS	mbtn	BQ2027_MB1381	synonymous_variant	LOW	mbtN	ENSB:04XqPwqYYwJxVmJ
1515630	B6-21	A>C	CDS	irta	BQ2027_MB1383	missense_variant	MODERATE	irtA	ENSB:7XVWz36Au5XX6b8
1516613	B6-71	T>C	CDS	irta	BQ2027_MB1383	missense_variant	MODERATE	irtA	ENSB:7XVWz36Au5XX6b8
1517690	B6-91	G>T	CDS	irta	BQ2027_MB1383	missense_variant	MODERATE	irtA	ENSB:7XVWz36Au5XX6b8
1517866	B2-11	C>T	CDS	irta	BQ2027_MB1383	synonymous_variant	LOW	irtA	ENSB:7XVWz36Au5XX6b8
1521454	B6-11	C>T	CDS	Unknown	BQ2027_MB1387	missense_variant	MODERATE	ENSB:zuTA6iquwhpGCUM	ENSB:zuTA6iquwhpGCUM
1521677	B7-11	C>A	CDS	Unknown	BQ2027_MB1388C	synonymous_variant	LOW	ENSB:er1B_eo9h-wDbIL	ENSB:er1B_eo9h-wDbIL
1524526	B2-11	G>C	CDS	moeY	BQ2027_MB1390C	missense_variant	MODERATE	ENSB:CPuRGnfxkThhxBd	ENSB:CPuRGnfxkThhxBd
1525672	B1-11	G>A	CDS	moeY	BQ2027_MB1390C	missense_variant	MODERATE	ENSB:CPuRGnfxkThhxBd	ENSB:CPuRGnfxkThhxBd
1526273	B6-89	A>G	CDS	moeY	BQ2027_MB1390C	synonymous_variant	LOW	ENSB:CPuRGnfxkThhxBd	ENSB:CPuRGnfxkThhxBd
1532189	B3-11	A>G	CDS	Unknown	BQ2027_MB1393	missense_variant	MODERATE	ENSB:NvH51LLb450LR3g	ENSB:NvH51LLb450LR3g
1534285	B6-86	T>C	CDS	Unknown	BQ2027_MB1395	missense_variant	MODERATE	ENSB:-QJkfuR61Z-DY2a	ENSB:-QJkfuR61Z-DY2a
1536069	B6-13	G>A	CDS	PPE19	BQ2027_MB1396C	synonymous_variant	LOW	ENSB:kfI1Thtt6QUcskt	ENSB:kfI1Thtt6QUcskt
1536267	B2-11	C>T	Non-coding	N/A	N/A	upstream_gene_variant	MODIFIER	ENSB:0MzT9vf77UaCCcT	ENSB:0MzT9vf77UaCCcT
1537195	B6-86	A>C	CDS	Unknown	BQ2027_MB1398C	missense_variant	MODERATE	ENSB:Pc6RcP-8LSrPRBr	ENSB:Pc6RcP-8LSrPRBr
1537373	B1-11	T>G	CDS	Unknown	BQ2027_MB1398C	missense_variant	MODERATE	ENSB:Pc6RcP-8LSrPRBr	ENSB:Pc6RcP-8LSrPRBr
1538553	B4-11	A>G	CDS	Unknown	BQ2027_MB1399C	synonymous_variant	LOW	ENSB:z5Fjmbjqf2u5m0Q	ENSB:z5Fjmbjqf2u5m0Q
1541952	B1-11	A>G	Non-coding	N/A	N/A	upstream_gene_variant	MODIFIER	ENSB:ipKo3h7anBkV0X2	ENSB:ipKo3h7anBkV0X2
1544749	B6-62	C>T	CDS	Unknown	BQ2027_MB1404	upstream_gene_variant	MODIFIER	ENSB:z5Fjmbjqf2u5m0Q	ENSB:z5Fjmbjqf2u5m0Q
1546731	B3-11	A>G	CDS	pks18	BQ2027_MB1406	missense_variant	MODERATE	ENSB:35iEJ-geyjOJcmy	ENSB:35iEJ-geyjOJcmy
1547426	B2-11	A>C	CDS	Unknown	BQ2027_MB1407	upstream_gene_variant	MODIFIER	ENSB:14zlKZJuAad5ff0	ENSB:14zlKZJuAad5ff0
1550135	B6-12	T>G	CDS	Unknown	BQ2027_MB1410	missense_variant	MODERATE	ENSB:uiv8xiIEhyMPvSx	ENSB:uiv8xiIEhyMPvSx
1550182	B7-11	G>A	CDS	Unknown	BQ2027_MB1410	synonymous_variant	LOW	ENSB:uiv8xiIEhyMPvSx	ENSB:uiv8xiIEhyMPvSx
1553543	B6-83	C>T	CDS	Unknown	BQ2027_MB1413C	synonymous_variant	LOW	ENSB:QPY2yPFAw1bSZ4I	ENSB:QPY2yPFAw1bSZ4I
1553718	B1-11	T>C	CDS	Unknown	BQ2027_MB1413C	upstream_gene_variant	MODIFIER	ENSB:hG7Tlan14djQUrj	ENSB:hG7Tlan14djQUrj
1555271	B6-22	G>A	CDS	pyrB	BQ2027_MB1415	missense_variant	MODERATE	pyrB	ENSB:D9AusB2JsrTLF6F
1557259	B1-11	G>C	CDS	carA	BQ2027_MB1418	missense_variant	MODERATE	carA	ENSB:Zy1XXHlAmq7jKAR
1557738	B6-15	T>C	CDS	carA	BQ2027_MB1418	missense_variant	MODERATE	carA	ENSB:Zy1XXHlAmq7jKAR
1566202	B3-11	G>C	CDS	rpoZ	BQ2027_MB1425	missense_variant	MODERATE	rpoZ	ENSB:sIhuwb56cjONOvC
1566973	B7-11	G>T	CDS	dfp	BQ2027_MB1426	missense_variant	MODERATE	coaBC	ENSB:3u0UQoDxcC5oW_x
1567809	B1-11	C>T	Non-coding	N/A	N/A	upstream_gene_variant	MODIFIER	metK	ENSB:Q5e1NRYmAm6anhG
1572579	B1-11	C>T	CDS	Unknown	BQ2027_MB1430	missense_variant	MODERATE	ENSB:6t4vnaQtEw9u3bW	ENSB:6t4vnaQtEw9u3bW
1574183	B6-31	C>G	CDS	PE_PGRS25	BQ2027_MB1431C	missense_variant	MODERATE	ENSB:dzkZEK0OEjDLCS0	ENSB:dzkZEK0OEjDLCS0
1579207	B1-11	T>C	CDS	priA	BQ2027_MB1437	synonymous_variant	LOW	priA_1	ENSB:gdqTwh9w06yamu5
1580011	B6-62	C>T	CDS	priA	BQ2027_MB1437	synonymous_variant	LOW	priA_1	ENSB:gdqTwh9w06yamu5
1584087	B6-85	C>T	CDS	fmu	BQ2027_MB1442	synonymous_variant	LOW	ENSB:XUdgnyUy9DfRr4b	ENSB:XUdgnyUy9DfRr4b
1584881	B2-11	G>A	CDS	fmu	BQ2027_MB1442	synonymous_variant	LOW	ENSB:XUdgnyUy9DfRr4b	ENSB:XUdgnyUy9DfRr4b
1586214	B4-11	C>T	CDS	ribG	BQ2027_MB1444	missense_variant	MODERATE	ribD	ENSB:KDkEdslaFUFeBzY
1586785	B7-11	C>T	CDS	ribG	BQ2027_MB1444	synonymous_variant	LOW	ribD	ENSB:KDkEdslaFUFeBzY
1589240	B6-13	G>A	Non-coding	N/A	N/A	upstream_gene_variant	MODIFIER	ENSB:hd96M0WoUwvkyzn	ENSB:hd96M0WoUwvkyzn
1591013	B6-53	G>A	Non-coding	N/A	N/A	upstream_gene_variant	MODIFIER	ENSB:hd96M0WoUwvkyzn	ENSB:hd96M0WoUwvkyzn
1592260	B6-13	C>T	CDS	ribA2	BQ2027_MB1450	missense_variant	MODERATE	ribBA_1	ENSB:64VbW37WK9NsweI
1597464	B2-11	G>A	CDS	Unknown	BQ2027_MB1456	missense_variant	MODERATE	ENSB:jCb_xhVhWYfgWm4	ENSB:jCb_xhVhWYfgWm4
1597847	B2-11	G>T	CDS	Unknown	BQ2027_MB1457	missense_variant	MODERATE	ENSB:sTJtmw0x7Xz6ju2	ENSB:sTJtmw0x7Xz6ju2
1597853	B1-11	T>C	CDS	Unknown	BQ2027_MB1457	missense_variant	MODERATE	ENSB:sTJtmw0x7Xz6ju2	ENSB:sTJtmw0x7Xz6ju2
1598691	B6-13	G>T	CDS	whiA	BQ2027_MB1458	missense_variant	MODERATE	whiA	ENSB:ApPvMAf9Cbj2xfP
1598692	B6-89	T>G	CDS	whiA	BQ2027_MB1458	missense_variant	MODERATE	whiA	ENSB:ApPvMAf9Cbj2xfP
1598809	B6-12	T>G	CDS	whiA	BQ2027_MB1458	missense_variant	MODERATE	whiA	ENSB:ApPvMAf9Cbj2xfP
1599060	B6-23	T>G	CDS	whiA	BQ2027_MB1458	missense_variant	MODERATE	whiA	ENSB:ApPvMAf9Cbj2xfP
1599127	B6-62	T>G	CDS	whiA	BQ2027_MB1458	missense_variant	MODERATE	whiA	ENSB:ApPvMAf9Cbj2xfP
1599213	B6-83	G>A	CDS	whiA	BQ2027_MB1458	missense_variant	MODERATE	whiA	ENSB:ApPvMAf9Cbj2xfP
1599388	B6-91	C>T	CDS	whiA	BQ2027_MB1458	missense_variant	MODERATE	whiA	ENSB:ApPvMAf9Cbj2xfP
1599419	B6-88	T>C	CDS	whiA	BQ2027_MB1458	synonymous_variant	LOW	whiA	ENSB:ApPvMAf9Cbj2xfP
1599544	B6-89	A>C	CDS	whiA	BQ2027_MB1458	missense_variant	MODERATE	whiA	ENSB:ApPvMAf9Cbj2xfP
1600278	B6-41	C>T	CDS	Unknown	BQ2027_MB1459C	upstream_gene_variant	MODIFIER	ENSB:9wimM6tzbjPysnD	ENSB:9wimM6tzbjPysnD
1600443	B2-11	G>A	CDS	Unknown	BQ2027_MB1460	missense_variant	MODERATE	ENSB:DGqVZDHCA92gZNz	ENSB:DGqVZDHCA92gZNz
1603975	B1-11	A>G	CDS	fadD12	BQ2027_MB1462C	synonymous_variant	LOW	lcfB_4	ENSB:iiRZ2ew-NOvlgok
1604277	B1-11	A>G	CDS	fadD12	BQ2027_MB1462C	missense_variant	MODERATE	lcfB_4	ENSB:iiRZ2ew-NOvlgok
1606162	B6-21	A>G	CDS	Unknown	BQ2027_MB1464	missense_variant	MODERATE	ENSB:TuSkYnN79fnh779	ENSB:TuSkYnN79fnh779
1608938	B3-11	A>G	CDS	Unknown	BQ2027_MB1466	missense_variant	MODERATE	ENSB:7SOtWqy3tBUQzhn	ENSB:7SOtWqy3tBUQzhn
1610481	B3-11	C>T	CDS	Unknown	BQ2027_MB1466	synonymous_variant	LOW	ENSB:7SOtWqy3tBUQzhn	ENSB:7SOtWqy3tBUQzhn
1614930	B6-41	A>G	CDS	gap	BQ2027_MB1471	missense_variant	MODERATE	gap	ENSB:0E2UbDfqPX5vzwY
1619782	B1-11	C>T	CDS	PE_PGRS26	BQ2027_MB1476C	missense_variant	MODERATE	ENSB:U38zvCsZuWP3qXx	ENSB:U38zvCsZuWP3qXx
1622210	B3-11	C>T	CDS	bisC	BQ2027_MB1477	synonymous_variant	LOW	dorA	ENSB:4XcNceNQuqKQE9-
1623139	B6-62	C>G	CDS	Unknown	BQ2027_MB1478C	synonymous_variant	LOW	ENSB:SMftv5HYbnuG0cj	ENSB:SMftv5HYbnuG0cj
1623590	B6-84	G>A	Non-coding	N/A	N/A	missense_variant	MODERATE	ENSB:HGEeySRpMn5C6ij	ENSB:HGEeySRpMn5C6ij
1625561	B2-11	G>T	CDS	opcA	BQ2027_MB1481C	synonymous_variant	LOW	ENSB:7WJNHCRmOO7Xtoe	ENSB:7WJNHCRmOO7Xtoe
1627304	B6-41	C>T	CDS	zwf2	BQ2027_MB1482C	missense_variant	MODERATE	zwf2	ENSB:2Yi-a41ZD1H6p8h
1628068	B2-11	A>G	CDS	tal	BQ2027_MB1483C	upstream_gene_variant	MODIFIER	ENSB:SMftv5HYbnuG0cj	ENSB:SMftv5HYbnuG0cj
1629790	B7-11	C>T	CDS	tkt	BQ2027_MB1484C	missense_variant	MODERATE	tkt	ENSB:jQRIUuj51dC0q9Q
1630907	B6-11	C>T	CDS	tkt	BQ2027_MB1484C	missense_variant	MODERATE	tkt	ENSB:jQRIUuj51dC0q9Q
1632327	B6-12	G>A	CDS	PE_PGRS27	BQ2027_MB1485C	synonymous_variant	LOW	ENSB:PIhxeUToAAqdU4Z	ENSB:PIhxeUToAAqdU4Z
1632701	B4-11	T>C	CDS	PE_PGRS27	BQ2027_MB1485C	missense_variant	MODERATE	ENSB:PIhxeUToAAqdU4Z	ENSB:PIhxeUToAAqdU4Z
1633931	B3-11	C>T	CDS	PE_PGRS27	BQ2027_MB1485C	missense_variant	MODERATE	ENSB:PIhxeUToAAqdU4Z	ENSB:PIhxeUToAAqdU4Z
1636907	B1-11	C>G	CDS	ctaB	BQ2027_MB1486	missense_variant	MODERATE	ctaB	ENSB:yHvIrTE_GueHDMW
1639867	B4-11	C>T	CDS	Unknown	BQ2027_MB1488	missense_variant	MODERATE	ENSB:WBQIE9DMG0xNEIY	ENSB:WBQIE9DMG0xNEIY
1649389	B1-11	T>C	CDS	Unknown	BQ2027_MB1496	missense_variant	MODERATE	ENSB:fHVNqPtDhh1Akk4	ENSB:fHVNqPtDhh1Akk4
1650955	B6-86	G>A	CDS	Unknown	BQ2027_MB1497	missense_variant	MODERATE	ENSB:DCnmOz8ctT-FwO5	ENSB:DCnmOz8ctT-FwO5
1651292	B1-11	C>T	CDS	Unknown	BQ2027_MB1497	synonymous_variant	LOW	ENSB:DCnmOz8ctT-FwO5	ENSB:DCnmOz8ctT-FwO5
1653778	B6-84	T>C	CDS	csd	BQ2027_MB1499	missense_variant	MODERATE	csd	ENSB:z7z6HR5-a_Lp3Is
1654249	B3-11	C>T	CDS	Unknown	BQ2027_MB1500	synonymous_variant	LOW	iscU	ENSB:4nOkg8ekxE9mIEd
1655102	B6-13	T>C	CDS	fadE15	BQ2027_MB1502C	missense_variant	MODERATE	dmdC	ENSB:uBjCkh1PnME9Lbo
1655820	B6-52	C>T	CDS	fadE15	BQ2027_MB1502C	missense_variant	MODERATE	dmdC	ENSB:uBjCkh1PnME9Lbo
1659174	B2-11	A>G	CDS	ctpD	BQ2027_MB1504	missense_variant	MODERATE	ctpD	ENSB:sJouxvVP2oPz6Bc
1669780	B6-81	C>T	CDS	Unknown	BQ2027_MB1514	synonymous_variant	LOW	ripB	ENSB:Tr1vK5azChz0f_I
1670299	B6-88	A>G	CDS	Unknown	BQ2027_MB1514	stop_lost&splice_region_variant	HIGH	ripB	ENSB:Tr1vK5azChz0f_I
1674138	B6-42	A>G	CDS	Unknown	BQ2027_MB1518C	missense_variant	MODERATE	ENSB:I_i5me_vYfRCYXk	ENSB:I_i5me_vYfRCYXk
1674870	B3-11	C>G	CDS	fabG1	BQ2027_MB1519	synonymous_variant	LOW	fabG1	ENSB:N295xZyytOepMhw
1682293	B6-83	T>C	Non-coding	N/A	N/A	upstream_gene_variant	MODIFIER	ENSB:dWmMx2kG387iKfY	ENSB:dWmMx2kG387iKfY
1684487	B6-42	C>T	CDS	mutA	BQ2027_MB1529	synonymous_variant	LOW	mutA	ENSB:IHKKYpDxNwgbac8
1688201	B6-14	T>C	CDS	Unknown	BQ2027_MB1533	missense_variant	MODERATE	ENSB:PFxEp316zPhPyPh	ENSB:PFxEp316zPhPyPh
1692759	B3-11	T>C	CDS	Unknown	BQ2027_MB1538	missense_variant	MODERATE	pimF	ENSB:lEjegA1oOr1FKKQ
1693209	B6-41	C>T	CDS	Unknown	BQ2027_MB1539	synonymous_variant	LOW	ENSB:8wrBZ66cFaHoeET	ENSB:8wrBZ66cFaHoeET
1694549	B6-86	A>G	CDS	Unknown	BQ2027_MB1541	upstream_gene_variant	MODIFIER	ENSB:A6gyjLZruQLf-Go	ENSB:A6gyjLZruQLf-Go
1696492	B6-52	A>G	CDS	Unknown	BQ2027_MB1543C	synonymous_variant	LOW	lpxD	ENSB:Ig_uSu_L16uyuw2
1697222	B6-12	T>C	Non-coding	N/A	N/A	upstream_gene_variant	MODIFIER	wecE	ENSB:ux1Gv057jMa7QcO
1700236	B6-53	G>A	CDS	Unknown	BQ2027_MB1547	missense_variant	MODERATE	ENSB:aXCaAkGbjl1_U4G	ENSB:aXCaAkGbjl1_U4G
1700755	B1-11	T>G	CDS	fadD25	BQ2027_MB1548	missense_variant	MODERATE	ENSB:PSMcgC-0tqS13_f	ENSB:PSMcgC-0tqS13_f
1701507	B2-11	T>C	CDS	fadD25	BQ2027_MB1548	synonymous_variant	LOW	ENSB:PSMcgC-0tqS13_f	ENSB:PSMcgC-0tqS13_f
1701920	B7-11	C>T	CDS	fadD25	BQ2027_MB1548	synonymous_variant	LOW	ENSB:PSMcgC-0tqS13_f	ENSB:PSMcgC-0tqS13_f
1705015	B6-53	C>G	CDS	mmpL12	BQ2027_MB1549C	synonymous_variant	LOW	mmpL8_1	ENSB:oBr9JMjilouOCkp
1705425	B1-11	C>T	CDS	mmpL12	BQ2027_MB1549C	missense_variant	MODERATE	mmpL8_1	ENSB:oBr9JMjilouOCkp
1705690	B6-71	G>A	CDS	mmpL12	BQ2027_MB1549C	synonymous_variant	LOW	mmpL8_1	ENSB:oBr9JMjilouOCkp
1707014	B6-62	G>T	CDS	Unknown	BQ2027_MB1550	missense_variant	MODERATE	ENSB:NK872lO4tBGZ9C-	ENSB:NK872lO4tBGZ9C-
1707544	B6-62	C>T	CDS	Unknown	BQ2027_MB1551	missense_variant	MODERATE	ENSB:LO1S-RBAHAr5Dbk	ENSB:LO1S-RBAHAr5Dbk
1708235	B6-15	G>C	CDS	Unknown	BQ2027_MB1551	missense_variant	MODERATE	ENSB:LO1S-RBAHAr5Dbk	ENSB:LO1S-RBAHAr5Dbk
1712372	B3-11	A>G	CDS	pks5	BQ2027_MB1554C	missense_variant	MODERATE	pks5	ENSB:FO_vYUX6wuqsdAA
1722844	B7-11	C>A	CDS	Unknown	BQ2027_MB1560	missense_variant	MODERATE	ENSB:7eE1BYucxvB38An	ENSB:7eE1BYucxvB38An
1727238	B4-11	G>A	CDS	ileS	BQ2027_MB1563	synonymous_variant	LOW	ileS	ENSB:UlGjlaQ1WlCWzUP
1727744	B4-11	C>T	CDS	ileS	BQ2027_MB1563	missense_variant	MODERATE	ileS	ENSB:UlGjlaQ1WlCWzUP
1727966	B6-53	T>C	CDS	ileS	BQ2027_MB1563	missense_variant	MODERATE	ileS	ENSB:UlGjlaQ1WlCWzUP
1728472	B1-11	G>T	CDS	dinX	BQ2027_MB1564	synonymous_variant	LOW	dinB1_1	ENSB:qNAeEWem2S_wqGS
1728856	B6-91	C>G	CDS	dinX	BQ2027_MB1564	synonymous_variant	LOW	dinB1_1	ENSB:qNAeEWem2S_wqGS
1738216	B1-11	C>T	CDS	dnaE1	BQ2027_MB1574	missense_variant	MODERATE	dnaE1	ENSB:l5yIqA5YVqK9Ad6
1738860	B4-11	C>G	CDS	dnaE1	BQ2027_MB1574	missense_variant	MODERATE	dnaE1	ENSB:l5yIqA5YVqK9Ad6
1740606	B1-11	A>G	CDS	PPE21	BQ2027_MB1575C	missense_variant	MODERATE	ENSB:ilwXM_fP2UDABny	ENSB:ilwXM_fP2UDABny
1741729	B6-22	C>G	CDS	PPE21	BQ2027_MB1575C	missense_variant	MODERATE	ENSB:ilwXM_fP2UDABny	ENSB:ilwXM_fP2UDABny
1744559	B6-88	G>A	CDS	plsB1	BQ2027_MB1577	missense_variant	MODERATE	plsB1	ENSB:4ZNxZuvYbxJNDOw
1746821	B6-89	C>G	CDS	frdA	BQ2027_MB1578	synonymous_variant	LOW	frdA	ENSB:5MXZs2nZ5uonWXk
1748050	B6-91	T>C	CDS	frdBC	BQ2027_MB1579	synonymous_variant	LOW	frdC	ENSB:a2GmDbPs6xTsTrl
1752028	B7-11	C>G	CDS	mmpL6	BQ2027_MB1583	missense_variant	MODERATE	mmpL4_2	ENSB:noh6PSi0NZ9Ywks
1753391	B6-15	C>T	CDS	mmpL6	BQ2027_MB1583	missense_variant	MODERATE	mmpL4_2	ENSB:noh6PSi0NZ9Ywks
1753740	B6-23	G>A	CDS	Unknown	BQ2027_MB1584	synonymous_variant	LOW	ENSB:uxWnp36owM4pEhX	ENSB:uxWnp36owM4pEhX
1756422	B3-11	A>G	CDS	treZ	BQ2027_MB1588C	synonymous_variant	LOW	treZ	ENSB:tJvKT_dnjyFACYt
1757760	B4-11	A>G	CDS	treYb	BQ2027_MB1589C	missense_variant	MODERATE	treY	ENSB:9W8b0E6mKrzvmW7
1758262	B3-11	C>T	CDS	treYb	BQ2027_MB1589C	synonymous_variant	LOW	treY	ENSB:9W8b0E6mKrzvmW7
1762390	B2-11	C>T	CDS	Unknown	BQ2027_MB1592C	synonymous_variant	LOW	ENSB:bRvS2SUm6DDsC3A	ENSB:bRvS2SUm6DDsC3A
1762460	B6-53	T>C	CDS	Unknown	BQ2027_MB1592C	missense_variant	MODERATE	ENSB:bRvS2SUm6DDsC3A	ENSB:bRvS2SUm6DDsC3A
1762461	B4-11	C>A	CDS	Unknown	BQ2027_MB1592C	missense_variant	MODERATE	ENSB:bRvS2SUm6DDsC3A	ENSB:bRvS2SUm6DDsC3A
1764494	B6-14	C>T	Non-coding	N/A	N/A	upstream_gene_variant	MODIFIER	glgX	ENSB:t8JJcrzty2v-iMl
1767527	B6-13	C>A	CDS	bioF1	BQ2027_MB1596	missense_variant	MODERATE	bioF1	ENSB:42C3TJGoBYZx4ik
1768781	B4-11	C>T	CDS	Unknown	BQ2027_MB1598	synonymous_variant	LOW	ENSB:4SYTq1cRa6qgZn1	ENSB:4SYTq1cRa6qgZn1
1794165	B6-14	T>G	CDS	impA	BQ2027_MB1630	missense_variant	MODERATE	impA	ENSB:hjflcTNKfHZx2VX
1795026	B4-11	G>A	CDS	hisF	BQ2027_MB1631	synonymous_variant	LOW	hisF	ENSB:HYOSkx8Ws855KmB
1796586	B3-11	C>T	CDS	chaA	BQ2027_MB1633	missense_variant	MODERATE	chaA	ENSB:rJqSdNUjW_wq2ao
1802877	B4-11	G>A	CDS	trpA	BQ2027_MB1639	synonymous_variant	LOW	trpA	ENSB:C6-2NWkH1GeqFCm
1803269	B6-86	C>G	CDS	lgt	BQ2027_MB1640	synonymous_variant	LOW	lgt	ENSB:w3kVDeZIO_B0NIK
1805282	B6-91	A>G	CDS	Unknown	BQ2027_MB1641	synonymous_variant	LOW	ENSB:gdzggm8wxHSeK-D	ENSB:gdzggm8wxHSeK-D
1815598	B6-91	A>G	CDS	cydA	BQ2027_MB1649C	missense_variant	MODERATE	appC	ENSB:0CjxHP104FKFlXh
1817260	B2-11	G>A	CDS	cya	BQ2027_MB1651C	missense_variant	MODERATE	cya	ENSB:Q5glpuq6V4IiXGA
1817291	B4-11	C>G	CDS	cya	BQ2027_MB1651C	missense_variant	MODERATE	cya	ENSB:Q5glpuq6V4IiXGA
1819023	B6-31	C>T	CDS	Unknown	BQ2027_MB1653C	missense_variant	MODERATE	ENSB:MAHzXGJsiDX4xEr	ENSB:MAHzXGJsiDX4xEr
1819654	B2-11	G>A	CDS	Unknown	BQ2027_MB1653C	synonymous_variant	LOW	ENSB:MAHzXGJsiDX4xEr	ENSB:MAHzXGJsiDX4xEr
1820118	B6-11	C>G	CDS	Unknown	BQ2027_MB1654C	synonymous_variant	LOW	ENSB:ZiIzhnVEa7K8tXT	ENSB:ZiIzhnVEa7K8tXT
1821707	B6-61	C>T	CDS	polA	BQ2027_MB1655	missense_variant	MODERATE	polA	ENSB:j82049ZgkRZ7B_C
1822201	B2-11	C>T	CDS	polA	BQ2027_MB1655	synonymous_variant	LOW	polA	ENSB:j82049ZgkRZ7B_C
1824570	B1-11	C>T	CDS	rpsA	BQ2027_MB1656	synonymous_variant	LOW	rpsA	ENSB:DhzYtFPeB3-UL08
1825612	B4-11	C>T	CDS	coaE	BQ2027_MB1657	synonymous_variant	LOW	coaE	ENSB:-trjGyX4vSfzY_J
1827143	B6-22	C>T	CDS	uvrB	BQ2027_MB1659	synonymous_variant	LOW	uvrB	ENSB:a5pYAyuaZy6-w47
1827968	B6-14	C>T	CDS	uvrB	BQ2027_MB1659	synonymous_variant	LOW	uvrB	ENSB:a5pYAyuaZy6-w47
1828312	B2-11	A>G	CDS	uvrB	BQ2027_MB1659	missense_variant	MODERATE	uvrB	ENSB:a5pYAyuaZy6-w47
1829506	B6-84	G>A	CDS	Unknown	BQ2027_MB1660	missense_variant	MODERATE	ENSB:2lvhURyUu18cU8g	ENSB:2lvhURyUu18cU8g
1830529	B6-15	G>A	CDS	Unknown	BQ2027_MB1661C	missense_variant	MODERATE	ENSB:BN7cMOt4IlYZfkV	ENSB:BN7cMOt4IlYZfkV
1830720	B1-11	G>A	CDS	Unknown	BQ2027_MB1661C	missense_variant	MODERATE	ENSB:BN7cMOt4IlYZfkV	ENSB:BN7cMOt4IlYZfkV
1834538	B6-84	G>A	CDS	uvrA	BQ2027_MB1664	synonymous_variant	LOW	uvrA	ENSB:UGEdxqaLhp5Chh8
1837284	B6-85	C>T	CDS	Unknown	BQ2027_MB1666C	missense_variant	MODERATE	ENSB:Q0wCzDv8-bNTIGG	ENSB:Q0wCzDv8-bNTIGG
1842580	B3-11	C>T	CDS	infC	BQ2027_MB1668	synonymous_variant	LOW	infC	ENSB:9MZX0hKYhj53Jr9
1847702	B6-41	C>T	CDS	Unknown	BQ2027_MB1675	synonymous_variant	LOW	ENSB:qkfSGHjNDIU8xOC	ENSB:qkfSGHjNDIU8xOC
1852276	B7-11	C>T	CDS	PE_PGRS30	BQ2027_MB1679C	upstream_gene_variant	MODIFIER	argC	ENSB:7HenLooPmzvk7AU
1858826	B4-11	G>C	CDS	argD	BQ2027_MB1683	missense_variant	MODERATE	argD	ENSB:-h4BDv5NYUkvlqj
1860417	B2-11	A>G	CDS	argF	BQ2027_MB1684	missense_variant	MODERATE	argF	ENSB:LouimxEpD1Wq76e
1863248	B2-11	T>C	CDS	argH	BQ2027_MB1687	missense_variant	MODERATE	argH	ENSB:gQhmmesHdU44Lbo
1868029	B1-11	A>G	CDS	pks7	BQ2027_MB1689	synonymous_variant	LOW	ENSB:HaWdbDZ5p15d6a5	ENSB:HaWdbDZ5p15d6a5
1869928	B4-11	G>T	CDS	pks7	BQ2027_MB1689	synonymous_variant	LOW	ENSB:HaWdbDZ5p15d6a5	ENSB:HaWdbDZ5p15d6a5
1871114	B2-11	G>T	CDS	pks7	BQ2027_MB1689	missense_variant	MODERATE	ENSB:HaWdbDZ5p15d6a5	ENSB:HaWdbDZ5p15d6a5
1873856	B4-11	G>A	CDS	pks8	BQ2027_MB1690	missense_variant	MODERATE	ENSB:KwqWqX8MMylXqsF	ENSB:KwqWqX8MMylXqsF
1879996	B6-22	A>G	CDS	pks9	BQ2027_MB1692	missense_variant	MODERATE	ENSB:SbaYkWgWMsfOgHF	ENSB:SbaYkWgWMsfOgHF
1880326	B6-83	A>G	CDS	pks9	BQ2027_MB1692	missense_variant	MODERATE	ENSB:SbaYkWgWMsfOgHF	ENSB:SbaYkWgWMsfOgHF
1880430	B2-11	G>C	CDS	pks9	BQ2027_MB1692	synonymous_variant	LOW	ENSB:SbaYkWgWMsfOgHF	ENSB:SbaYkWgWMsfOgHF
1880869	B5-11	C>T	CDS	pks9	BQ2027_MB1692	stop_gained	HIGH	ENSB:SbaYkWgWMsfOgHF	ENSB:SbaYkWgWMsfOgHF
1881837	B6-81	G>C	CDS	pks11	BQ2027_MB1693	missense_variant	MODERATE	ENSB:XDAiycwic9nVWEx	ENSB:XDAiycwic9nVWEx
1883228	B1-11	T>C	CDS	cyp139	BQ2027_MB1694C	missense_variant	MODERATE	ENSB:Aunw-I2cZsaRZ9c	ENSB:Aunw-I2cZsaRZ9c
1887246	B4-11	G>A	CDS	Unknown	BQ2027_MB1699C	missense_variant	MODERATE	ttuB	ENSB:DUaoWW4xlPn5oWO
1890746	B6-61	A>G	CDS	cmr	BQ2027_MB1702C	missense_variant	MODERATE	cmr	ENSB:Yp4cBE9LtvAbEu8
1893594	B7-11	C>T	CDS	fadE16	BQ2027_MB1706	missense_variant	MODERATE	acdA_2	ENSB:VbQbQvyTQS_ruLy
1895612	B6-52	C>T	CDS	moeX	BQ2027_MB1708	synonymous_variant	LOW	moaA_1	ENSB:_QjFGx2tFYY0KzS
1898497	B2-11	C>T	CDS	Unknown	BQ2027_MB1710	synonymous_variant	LOW	menE_4	ENSB:2vsNUd_2HTLAsKa
1898793	B6-84	A>G	CDS	Unknown	BQ2027_MB1710	missense_variant	MODERATE	menE_4	ENSB:2vsNUd_2HTLAsKa
1900999	B4-11	A>G	CDS	Unknown	BQ2027_MB1711C	synonymous_variant	LOW	ENSB:wGp0vuTSgO6ufMm	ENSB:wGp0vuTSgO6ufMm
1906574	B4-11	T>C	CDS	Unknown	BQ2027_MB1718	synonymous_variant	LOW	ENSB:J8MpR4wD2F-wq1h	ENSB:J8MpR4wD2F-wq1h
1913190	B1-11	C>G	CDS	mctb	BQ2027_MB1724	missense_variant	MODERATE	mctB	ENSB:9Gw8ZaMe00PbQY6
1913493	B6-14	G>A	Non-coding	N/A	N/A	upstream_gene_variant	MODIFIER	pyrG	ENSB:upvuVphdtFaktDz
1916381	B6-87	G>A	CDS	Unknown	BQ2027_MB1727	synonymous_variant	LOW	xerD	ENSB:bS6SdH2n7sn9P6_
1918520	B6-31	T>C	Non-coding	N/A	N/A	upstream_gene_variant	MODIFIER	ENSB:pvSGPyglof7kESS	ENSB:pvSGPyglof7kESS
1922008	B1-11	T>C	CDS	PPE22	BQ2027_MB1731C	missense_variant	MODERATE	ENSB:dQNpzJsrJH_TSVO	ENSB:dQNpzJsrJH_TSVO
1922937	B6-85	C>T	CDS	PPE23	BQ2027_MB1732C	missense_variant	MODERATE	ENSB:Khnmwz6ArtIV6Ji	ENSB:Khnmwz6ArtIV6Ji
1922956	B6-84	C>T	CDS	PPE23	BQ2027_MB1732C	missense_variant	MODERATE	ENSB:Khnmwz6ArtIV6Ji	ENSB:Khnmwz6ArtIV6Ji
1924694	B1-11	G>A	CDS	Unknown	BQ2027_MB1734	synonymous_variant	LOW	bicA	ENSB:Pl--ktCKMfcdM80
1928632	B3-11	C>T	CDS	Unknown	BQ2027_MB1738	synonymous_variant	LOW	ENSB:pLbkfXu1pwObVsi	ENSB:pLbkfXu1pwObVsi
1931536	B6-71	A>G	Non-coding	N/A	N/A	upstream_gene_variant	MODIFIER	bacC_1	ENSB:pxH6EtlLFnA9sbL
1932972	B6-16	A>G	CDS	fadB3a	BQ2027_MB1742	stop_lost&splice_region_variant	HIGH	mmgB	ENSB:CpCUaDVT1fItLSW
1934707	B6-41	A>G	CDS	Unknown	BQ2027_MB1746	missense_variant	MODERATE	kce_1	ENSB:QCc_8iH_09zUUMU
1934828	B6-87	G>A	CDS	Unknown	BQ2027_MB1746	synonymous_variant	LOW	kce_1	ENSB:QCc_8iH_09zUUMU
1936526	B1-11	G>A	Non-coding	N/A	N/A	upstream_gene_variant	MODIFIER	ENSB:catR_aCens79q_n	ENSB:catR_aCens79q_n
1937113	B1-11	C>T	CDS	vapc12	BQ2027_MB1749C	missense_variant	MODERATE	vapC3_2	ENSB:P_BLQVs7assDGwT
1937394	B3-11	T>G	Non-coding	N/A	N/A	upstream_gene_variant	MODIFIER	vapC3_2	ENSB:P_BLQVs7assDGwT
1938071	B4-11	C>G	CDS	Unknown	BQ2027_MB1751	synonymous_variant	LOW	ENSB:catR_aCens79q_n	ENSB:catR_aCens79q_n
1941917	B3-11	T>C	CDS	Unknown	BQ2027_MB1755	missense_variant	MODERATE	ENSB:nF4Sme0cqIZzLUO	ENSB:nF4Sme0cqIZzLUO
1946694	B4-11	T>C	CDS	Unknown	BQ2027_MB1759C	missense_variant	MODERATE	yfeW_1	ENSB:E_kVKy8Yfl2_gSr
1947231	B6-86	C>A	Non-coding	N/A	N/A	upstream_gene_variant	MODIFIER	ENSB:LSMfkop4bqsOoSi	ENSB:LSMfkop4bqsOoSi
1947865	B6-15	C>G	CDS	gabD2	BQ2027_MB1760	missense_variant	MODERATE	gabD2	ENSB:ITgiXqtm-u3GkWu
1948729	B6-41	C>G	CDS	gabD2	BQ2027_MB1760	missense_variant	MODERATE	gabD2	ENSB:ITgiXqtm-u3GkWu
1949441	B3-11	C>T	CDS	Unknown	BQ2027_MB1761C	missense_variant	MODERATE	ENSB:oXpyWh-z9yPJqk0	ENSB:oXpyWh-z9yPJqk0
1950028	B6-22	A>G	CDS	Unknown	BQ2027_MB1762C	missense_variant	MODERATE	ENSB:wXYx8Fso7lATHKA	ENSB:wXYx8Fso7lATHKA
1954048	B2-11	C>T	CDS	narK2	BQ2027_MB1766C	missense_variant	MODERATE	narK2	ENSB:V4gtr6wa3lTu1fH
1958977	B6-16	A>T	CDS	pknE	BQ2027_MB1772	missense_variant	MODERATE	pknE	ENSB:53P85yO0Dxzg5va
1960308	B6-13	C>T	CDS	pknE	BQ2027_MB1772	missense_variant	MODERATE	pknE	ENSB:53P85yO0Dxzg5va
1961656	B6-16	G>A	CDS	idi	BQ2027_MB1774C	missense_variant	MODERATE	idi	ENSB:gAzVlswz2mX1K7Z
1969776	B1-11	C>T	CDS	Unknown	BQ2027_MB1780	missense_variant	MODERATE	oxyE	ENSB:-PXT_KBUpa_Rlnw
1974665	B2-11	T>C	Non-coding	N/A	N/A	upstream_gene_variant	MODIFIER	ENSB:HQYPv9WVR0dOn7X	ENSB:HQYPv9WVR0dOn7X
1976536	B1-11	T>C	Non-coding	N/A	N/A	upstream_gene_variant	MODIFIER	ENSB:HQYPv9WVR0dOn7X	ENSB:HQYPv9WVR0dOn7X
1977048	B6-12	T>G	CDS	plcD	BQ2027_MB1784C	synonymous_variant	LOW	plcA	ENSB:XaTjNuCoZeJUoQs
1978838	B6-84	C>G	CDS	Unknown	BQ2027_MB1785C	missense_variant	MODERATE	pimC	ENSB:FxKC970jeQvFBEz
1979142	B6-15	G>A	CDS	Unknown	BQ2027_MB1785C	missense_variant	MODERATE	pimC	ENSB:FxKC970jeQvFBEz
1982720	B1-11	G>A	CDS	mmpL14	BQ2027_MB1787	synonymous_variant	LOW	mmpL5_2	ENSB:mwgIEDUUSK6pOz-
1983524	B6-71	C>T	CDS	mmpL14	BQ2027_MB1787	synonymous_variant	LOW	mmpL5_2	ENSB:mwgIEDUUSK6pOz-
1983550	B6-82	A>G	CDS	mmpL14	BQ2027_MB1787	missense_variant	MODERATE	mmpL5_2	ENSB:mwgIEDUUSK6pOz-
1988995	B6-86	A>G	CDS	Unknown	BQ2027_MB1791	synonymous_variant	LOW	ENSB:P81fYAgzu0PFsNV	ENSB:P81fYAgzu0PFsNV
1995478	B6-42	G>A	CDS	PE_PGRS31	BQ2027_MB1797	missense_variant	MODERATE	ENSB:_JIRA2fZm6smq2c	ENSB:_JIRA2fZm6smq2c
2001565	B6-71	C>T	CDS	Unknown	BQ2027_MB1801	synonymous_variant	LOW	ENSB:6JTyWESvOpQc6_1	ENSB:6JTyWESvOpQc6_1
2005165	B6-71	C>T	CDS	Unknown	BQ2027_MB1805C	synonymous_variant	LOW	ENSB:Of3wNAd78MlTeTx	ENSB:Of3wNAd78MlTeTx
2007043	B6-71	C>T	CDS	Unknown	BQ2027_MB1807C	missense_variant	MODERATE	ENSB:eqQ7vXmJv-oC2Yx	ENSB:eqQ7vXmJv-oC2Yx
2010421	B2-11	G>A	CDS	malQ	BQ2027_MB1810C	synonymous_variant	LOW	malQ	ENSB:k0Mjkjhk6-o38TR
2011672	B6-15	A>G	CDS	malQ	BQ2027_MB1810C	synonymous_variant	LOW	malQ	ENSB:k0Mjkjhk6-o38TR
2012017	B7-11	C>G	CDS	malQ	BQ2027_MB1810C	synonymous_variant	LOW	malQ	ENSB:k0Mjkjhk6-o38TR
2012183	B1-11	T>G	CDS	malQ	BQ2027_MB1810C	missense_variant	MODERATE	malQ	ENSB:k0Mjkjhk6-o38TR
2016479	B1-11	G>C	CDS	eccc5	BQ2027_MB1812	missense_variant	MODERATE	eccC5_1	ENSB:3eMBnY0IAylYgLd
2017276	B4-11	C>G	CDS	eccc5	BQ2027_MB1812	synonymous_variant	LOW	eccC5_1	ENSB:3eMBnY0IAylYgLd
2019799	B6-41	A>C	CDS	Unknown	BQ2027_MB1814	synonymous_variant	LOW	ENSB:Fq8rCTzcc5MNSzg	ENSB:Fq8rCTzcc5MNSzg
2023856	B1-11	T>C	CDS	PPE27	BQ2027_MB1818	missense_variant	MODERATE	ENSB:YTH6UF5Jx2RXRRH	ENSB:YTH6UF5Jx2RXRRH
2024053	B1-11	G>A	CDS	PPE27	BQ2027_MB1818	synonymous_variant	LOW	ENSB:YTH6UF5Jx2RXRRH	ENSB:YTH6UF5Jx2RXRRH
2024300	B1-11	T>G	CDS	PPE27	BQ2027_MB1818	missense_variant	MODERATE	ENSB:YTH6UF5Jx2RXRRH	ENSB:YTH6UF5Jx2RXRRH
2024890	B6-16	T>C	CDS	PE19	BQ2027_MB1819	synonymous_variant	LOW	ENSB:sEEcylljd5UxGqn	ENSB:sEEcylljd5UxGqn
2026718	B6-13	C>T	CDS	espG5	BQ2027_MB1822	synonymous_variant	LOW	espG5	ENSB:XCLFSwcbwahP-Kb
2027232	B6-82	T>C	CDS	eccd5	BQ2027_MB1823	synonymous_variant	LOW	eccD5	ENSB:-wLvxGpmerh0iez
2028314	B3-11	G>C	CDS	eccd5	BQ2027_MB1823	missense_variant	MODERATE	eccD5	ENSB:-wLvxGpmerh0iez
2030550	B4-11	G>A	CDS	ecce5	BQ2027_MB1825	synonymous_variant	LOW	eccE5	ENSB:qr2hjukwwhAohE0
2030814	B6-42	T>C	CDS	ecce5	BQ2027_MB1825	synonymous_variant	LOW	eccE5	ENSB:qr2hjukwwhAohE0
2031692	B4-11	C>T	CDS	ecca5	BQ2027_MB1826	synonymous_variant	LOW	eccA5	ENSB:jVju1QV08vDMxIo
2032727	B4-11	C>T	CDS	ecca5	BQ2027_MB1826	synonymous_variant	LOW	eccA5	ENSB:jVju1QV08vDMxIo
2035457	B7-11	C>T	CDS	PPE28	BQ2027_MB1828	missense_variant	MODERATE	ENSB:PGsEArGnWsOnjo8	ENSB:PGsEArGnWsOnjo8
2035774	B2-11	G>A	CDS	PPE28	BQ2027_MB1828	synonymous_variant	LOW	ENSB:PGsEArGnWsOnjo8	ENSB:PGsEArGnWsOnjo8
2036697	B2-11	C>T	Non-coding	N/A	N/A	upstream_gene_variant	MODIFIER	ENSB:FIMlFTYZRwg9KmS	ENSB:FIMlFTYZRwg9KmS
2036978	B6-14	G>C	CDS	PPE29	BQ2027_MB1829	synonymous_variant	LOW	ENSB:FIMlFTYZRwg9KmS	ENSB:FIMlFTYZRwg9KmS
2038424	B1-11	G>A	CDS	PPE30	BQ2027_MB1830	synonymous_variant	LOW	ENSB:dxTpYlCMlEByXuS	ENSB:dxTpYlCMlEByXuS
2038713	B1-11	T>G	CDS	PPE30	BQ2027_MB1830	missense_variant	MODERATE	ENSB:dxTpYlCMlEByXuS	ENSB:dxTpYlCMlEByXuS
2040224	B6-83	C>T	CDS	PE_PGRS32b	BQ2027_MB1831C	missense_variant	MODERATE	ENSB:hkqMkE0loCwXoOZ	ENSB:hkqMkE0loCwXoOZ
2042531	B6-83	T>G	Non-coding	N/A	N/A	upstream_gene_variant	MODIFIER	ENSB:hkqMkE0loCwXoOZ	ENSB:hkqMkE0loCwXoOZ
2045502	B4-11	T>C	CDS	PPE32	BQ2027_MB1837	synonymous_variant	LOW	ENSB:Fops1R5eRNeNC6g	ENSB:Fops1R5eRNeNC6g
2045759	B1-11	C>T	CDS	PPE32	BQ2027_MB1837	synonymous_variant	LOW	ENSB:Fops1R5eRNeNC6g	ENSB:Fops1R5eRNeNC6g
2045988	B7-11	A>G	CDS	PPE32	BQ2027_MB1837	missense_variant	MODERATE	ENSB:Fops1R5eRNeNC6g	ENSB:Fops1R5eRNeNC6g
2048042	B4-11	C>T	CDS	Unknown	BQ2027_MB1840	synonymous_variant	LOW	ENSB:2AprHQzYLEDChL2	ENSB:2AprHQzYLEDChL2
2048129	B6-21	A>G	CDS	Unknown	BQ2027_MB1840	synonymous_variant	LOW	ENSB:2AprHQzYLEDChL2	ENSB:2AprHQzYLEDChL2
2048373	B4-11	A>G	CDS	mgtC	BQ2027_MB1841	missense_variant	MODERATE	mgtC	ENSB:MZmk5qcU4cbkbYR
2049930	B6-41	G>A	CDS	Unknown	BQ2027_MB1842C	synonymous_variant	LOW	ENSB:W-UwhglQ7KXE3w8	ENSB:W-UwhglQ7KXE3w8
2052508	B1-11	T>C	CDS	Unknown	BQ2027_MB1845	synonymous_variant	LOW	ENSB:s-a9KRNK3VUxgEs	ENSB:s-a9KRNK3VUxgEs
2058030	B3-11	G>C	CDS	baca	BQ2027_MB1850C	synonymous_variant	LOW	bacA	ENSB:ZXbHf_vuFryEHG2
2058841	B6-88	A>G	CDS	baca	BQ2027_MB1850C	missense_variant	MODERATE	bacA	ENSB:ZXbHf_vuFryEHG2
2058930	B1-11	C>T	CDS	baca	BQ2027_MB1850C	synonymous_variant	LOW	bacA	ENSB:ZXbHf_vuFryEHG2
2059203	B6-82	C>T	CDS	baca	BQ2027_MB1850C	synonymous_variant	LOW	bacA	ENSB:ZXbHf_vuFryEHG2
2060980	B1-11	C>T	CDS	ilvG	BQ2027_MB1851	stop_gained	HIGH	ilvG	ENSB:R5lDDHrisLGjq6d
2069681	B6-14	T>C	CDS	Unknown	BQ2027_MB1861	missense_variant	MODERATE	ENSB:D7lle9hey2VXzLq	ENSB:D7lle9hey2VXzLq
2069899	B6-84	T>G	CDS	Unknown	BQ2027_MB1861	missense_variant	MODERATE	ENSB:D7lle9hey2VXzLq	ENSB:D7lle9hey2VXzLq
2069900	B6-71	C>T	CDS	Unknown	BQ2027_MB1861	missense_variant	MODERATE	ENSB:D7lle9hey2VXzLq	ENSB:D7lle9hey2VXzLq
2074121	B6-85	T>C	CDS	Unknown	BQ2027_MB1864C	missense_variant	MODERATE	dhmA2_2	ENSB:fPscIGUGAGtD3Oj
2075152	B6-85	G>A	CDS	lipz	BQ2027_MB1865	missense_variant	MODERATE	dhmA2_3	ENSB:TGE-_07qFUy1GLu
2077532	B6-61	C>T	CDS	Unknown	BQ2027_MB1867C	synonymous_variant	LOW	ENSB:Mo7jUm4zs-eMf72	ENSB:Mo7jUm4zs-eMf72
2078648	B2-11	C>T	CDS	Unknown	BQ2027_MB1867C	synonymous_variant	LOW	ENSB:Mo7jUm4zs-eMf72	ENSB:Mo7jUm4zs-eMf72
2082970	B4-11	A>G	CDS	PE_PGRS34	BQ2027_MB1871C	missense_variant	MODERATE	ENSB:OjNs8dnRdds8zoz	ENSB:OjNs8dnRdds8zoz
2083250	B4-11	C>T	CDS	PE_PGRS34	BQ2027_MB1871C	missense_variant	MODERATE	ENSB:OjNs8dnRdds8zoz	ENSB:OjNs8dnRdds8zoz
2083276	B4-11	C>T	CDS	PE_PGRS34	BQ2027_MB1871C	missense_variant	MODERATE	ENSB:OjNs8dnRdds8zoz	ENSB:OjNs8dnRdds8zoz
2083530	B6-14	G>A	CDS	PE_PGRS34	BQ2027_MB1871C	synonymous_variant	LOW	ENSB:OjNs8dnRdds8zoz	ENSB:OjNs8dnRdds8zoz
2086247	B6-11	C>T	CDS	Unknown	BQ2027_MB1873C	synonymous_variant	LOW	ENSB:vW2-QeuAvVE_O_i	ENSB:vW2-QeuAvVE_O_i
2087367	B3-11	G>T	CDS	guaB1	BQ2027_MB1874C	missense_variant	MODERATE	guaB1	ENSB:qJUJnH64iM-Llek
2088363	B6-92	C>T	CDS	gnd1	BQ2027_MB1875C	synonymous_variant	LOW	gnd	ENSB:5dKtiuf--F5ANM_
2088680	B6-41	C>T	CDS	gnd1	BQ2027_MB1875C	synonymous_variant	LOW	ENSB:0XfKk5l2zUKtxJG	ENSB:0XfKk5l2zUKtxJG
2088986	B7-11	G>A	CDS	gnd1	BQ2027_MB1875C	upstream_gene_variant	MODIFIER	ENSB:OjNs8dnRdds8zoz	ENSB:OjNs8dnRdds8zoz
2089391	B7-11	T>G	CDS	gnd1	BQ2027_MB1875C	synonymous_variant	LOW	ENSB:vUvvC9TXVmG4bjj	ENSB:vUvvC9TXVmG4bjj
2090116	B6-85	T>C	CDS	blar	BQ2027_MB1876C	synonymous_variant	LOW	ENSB:FY8s76jSo1kXi9V	ENSB:FY8s76jSo1kXi9V
2093528	B6-88	G>A	CDS	ureC	BQ2027_MB1881	missense_variant	MODERATE	ureC	ENSB:ih6I_Ql3v_ru-6B
2096733	B6-71	G>C	CDS	ndh	BQ2027_MB1885C	missense_variant	MODERATE	ENSB:Zc8zDGzmsMyWxCU	ENSB:Zc8zDGzmsMyWxCU
2097677	B1-11	A>G	Non-coding	N/A	N/A	upstream_gene_variant	MODIFIER	ENSB:IiqzjGFGPFAUNxd	ENSB:IiqzjGFGPFAUNxd
2104363	B3-11	A>G	CDS	adhA	BQ2027_MB1893	synonymous_variant	LOW	adhA	ENSB:tZcYL40A4nhydba
2112739	B6-13	C>T	CDS	Unknown	BQ2027_MB1899	synonymous_variant	LOW	ENSB:xW_4RNHP71yPpzJ	ENSB:xW_4RNHP71yPpzJ
2113649	B6-52	A>G	CDS	Unknown	BQ2027_MB1899	missense_variant	MODERATE	ENSB:xW_4RNHP71yPpzJ	ENSB:xW_4RNHP71yPpzJ
2115191	B6-82	G>C	CDS	Unknown	BQ2027_MB1900C	missense_variant	MODERATE	thcD	ENSB:9MgcIKSDT6PTHM5
2115473	B6-23	C>G	CDS	Unknown	BQ2027_MB1901C	missense_variant	MODERATE	ENSB:xWyST2L4f4z1tuY	ENSB:xWyST2L4f4z1tuY
2115684	B6-14	G>A	CDS	Unknown	BQ2027_MB1901C	synonymous_variant	LOW	ENSB:xWyST2L4f4z1tuY	ENSB:xWyST2L4f4z1tuY
2118782	B2-11	G>A	CDS	Unknown	BQ2027_MB1905	synonymous_variant	LOW	ENSB:rPSUIrJZXdMNPQX	ENSB:rPSUIrJZXdMNPQX
2120741	B6-87	G>A	CDS	Unknown	BQ2027_MB1908	upstream_gene_variant	MODIFIER	ENSB:xWyST2L4f4z1tuY	ENSB:xWyST2L4f4z1tuY
2121085	B3-11	T>C	CDS	Unknown	BQ2027_MB1908	missense_variant	MODERATE	ENSB:m_m5RMLL8bsajMA	ENSB:m_m5RMLL8bsajMA
2122420	B6-41	C>T	CDS	Unknown	BQ2027_MB1909	stop_gained	HIGH	ENSB:GsM7krPWeE2jv9d	ENSB:GsM7krPWeE2jv9d
2123464	B1-11	A>G	CDS	glnA3	BQ2027_MB1910	missense_variant	MODERATE	ENSB:WtKac699OEOinBB	ENSB:WtKac699OEOinBB
2125735	B6-53	C>G	CDS	cyp140	BQ2027_MB1912C	missense_variant	MODERATE	ENSB:xJjkVUFyvxmHGhJ	ENSB:xJjkVUFyvxmHGhJ
2127380	B3-11	C>T	CDS	Unknown	BQ2027_MB1914C	synonymous_variant	LOW	hcaB_3	ENSB:V0K3oHZhGIPIRlx
2130661	B6-61	C>T	Non-coding	N/A	N/A	missense_variant	MODERATE	ENSB:M1pQWSYtUOKNiK5	ENSB:M1pQWSYtUOKNiK5
2131718	B2-11	G>A	CDS	Unknown	BQ2027_MB1919	missense_variant	MODERATE	ENSB:mWnXiHm1gDjqcVd	ENSB:mWnXiHm1gDjqcVd
2137049	B2-11	C>T	Non-coding	N/A	N/A	upstream_gene_variant	MODIFIER	ENSB:pijI6UoqMvtuGUa	ENSB:pijI6UoqMvtuGUa
2138156	B6-42	C>T	CDS	Unknown	BQ2027_MB1929	missense_variant	MODERATE	ENSB:rDOvoPfM62BsK2I	ENSB:rDOvoPfM62BsK2I
2143227	B6-71	C>T	CDS	cinA	BQ2027_MB1936	synonymous_variant	LOW	cinA	ENSB:-oVrU3TtXBKdocv
2143879	B6-42	C>T	CDS	nanT	BQ2027_MB1937C	synonymous_variant	LOW	nanT	ENSB:HxPScvSidLjh1A6
2144099	B6-81	C>A	CDS	nanT	BQ2027_MB1937C	missense_variant	MODERATE	nanT	ENSB:HxPScvSidLjh1A6
2145628	B3-11	G>A	Non-coding	N/A	N/A	upstream_gene_variant	MODIFIER	ENSB:DsfEgsGDwv8K1BX	ENSB:DsfEgsGDwv8K1BX
2148551	B4-11	A>G	CDS	Unknown	BQ2027_MB1942C	upstream_gene_variant	MODIFIER	nanT	ENSB:HxPScvSidLjh1A6
2150334	B6-12	G>A	CDS	katG	BQ2027_MB1943C	synonymous_variant	LOW	katG	ENSB:3hU5Sj4GjuaDa8s
2150584	B7-11	A>G	CDS	katG	BQ2027_MB1943C	missense_variant	MODERATE	katG	ENSB:3hU5Sj4GjuaDa8s
2157205	B6-41	C>T	CDS	aceA	BQ2027_MB1950	stop_gained	HIGH	icl2	ENSB:If4JVaXTiyNxMUU
2157613	B3-11	C>G	Non-coding	N/A	N/A	missense_variant	MODERATE	ENSB:T1MXhSCs7Zz3T_p	ENSB:T1MXhSCs7Zz3T_p
2162109	B1-11	G>A	CDS	PPE34	BQ2027_MB1951C	missense_variant	MODERATE	ENSB:Cpw6C2Jgo4dtb2o	ENSB:Cpw6C2Jgo4dtb2o
2162141	B7-11	G>T	CDS	PPE34	BQ2027_MB1951C	synonymous_variant	LOW	ENSB:Cpw6C2Jgo4dtb2o	ENSB:Cpw6C2Jgo4dtb2o
2162985	B6-11	T>A	CDS	PPE34	BQ2027_MB1951C	missense_variant	MODERATE	ENSB:Cpw6C2Jgo4dtb2o	ENSB:Cpw6C2Jgo4dtb2o
2163576	B2-11	C>G	Non-coding	N/A	N/A	upstream_gene_variant	MODIFIER	ENSB:Cpw6C2Jgo4dtb2o	ENSB:Cpw6C2Jgo4dtb2o
2165385	B6-89	C>T	CDS	PPE35a	BQ2027_MB1953C	missense_variant	MODERATE	ENSB:AaZWRngAdmdtqw5	ENSB:AaZWRngAdmdtqw5
2169974	B6-52	C>T	Non-coding	N/A	N/A	upstream_gene_variant	MODIFIER	ENSB:AaZWRngAdmdtqw5	ENSB:AaZWRngAdmdtqw5
2171702	B2-11	A>G	CDS	lipD	BQ2027_MB1958	missense_variant	MODERATE	ENSB:YX1uVZ6AfLMBCK_	ENSB:YX1uVZ6AfLMBCK_
2175787	B6-82	A>G	CDS	Unknown	BQ2027_MB1962	missense_variant	MODERATE	ENSB:XZlhAEBOPUv4TaX	ENSB:XZlhAEBOPUv4TaX
2176324	B3-11	T>C	CDS	Unknown	BQ2027_MB1962	missense_variant	MODERATE	ENSB:XZlhAEBOPUv4TaX	ENSB:XZlhAEBOPUv4TaX
2185631	B6-42	C>T	CDS	Unknown	BQ2027_MB1972	missense_variant	MODERATE	hmp_2	ENSB:DgW9hARe-279gyZ
2186530	B4-11	C>T	CDS	Unknown	BQ2027_MB1972	missense_variant	MODERATE	hmp_2	ENSB:DgW9hARe-279gyZ
2188204	B6-82	G>T	CDS	Unknown	BQ2027_MB1974	upstream_gene_variant	MODIFIER	ENSB:QO2n0FU1rMHgXWp	ENSB:QO2n0FU1rMHgXWp
2188317	B6-14	T>C	CDS	Unknown	BQ2027_MB1974	upstream_gene_variant	MODIFIER	ribBA_2	ENSB:IvM-_ZXKnJSvMTR
2191307	B6-62	C>T	CDS	maze5	BQ2027_MB1978C	missense_variant	MODERATE	mazE5	ENSB:J0WmsNAbhG4EzFQ
2191424	B6-52	G>A	CDS	Unknown	BQ2027_MB1979C	synonymous_variant	LOW	ENSB:uEPCir9YfAI_Zlm	ENSB:uEPCir9YfAI_Zlm
2191975	B6-13	T>C	CDS	Unknown	BQ2027_MB1979C	synonymous_variant	LOW	ENSB:XD948eDrqzD0S8G	ENSB:XD948eDrqzD0S8G
2193778	B6-81	C>G	CDS	lppG	BQ2027_MB1981C	missense_variant	MODERATE	ENSB:3gD1Ufw43tW85kM	ENSB:3gD1Ufw43tW85kM
2194081	B6-23	A>G	CDS	Unknown	BQ2027_MB1982	missense_variant	MODERATE	ENSB:sFdnnKZJtDzwLcA	ENSB:sFdnnKZJtDzwLcA
2194207	B6-22	A>C	CDS	Unknown	BQ2027_MB1982	missense_variant	MODERATE	ENSB:sFdnnKZJtDzwLcA	ENSB:sFdnnKZJtDzwLcA
2194506	B6-51	G>C	Non-coding	N/A	N/A	upstream_gene_variant	MODIFIER	mazF5	ENSB:lyih5PYgVFjfi6l
2195019	B4-11	G>C	CDS	Unknown	BQ2027_MB1983C	stop_gained	HIGH	ENSB:zHfwrqx776wdzEO	ENSB:zHfwrqx776wdzEO
2195121	B6-84	A>G	CDS	Unknown	BQ2027_MB1984C	stop_lost&splice_region_variant	HIGH	ENSB:iWwstgm_ZPohMHs	ENSB:iWwstgm_ZPohMHs
2197242	B1-11	C>T	CDS	vapc14	BQ2027_MB1988	synonymous_variant	LOW	ENSB:IubbdhuNID2m7bu	ENSB:IubbdhuNID2m7bu
2198736	B4-11	G>A	CDS	secBL	BQ2027_MB1992	missense_variant	MODERATE	secBL	ENSB:cEX7VFmsoYqjUcX
2199298	B6-82	C>T	CDS	Unknown	BQ2027_MB1993C	missense_variant	MODERATE	ENSB:g5LDpv90vNV6vwd	ENSB:g5LDpv90vNV6vwd
2199621	B4-11	G>T	CDS	Unknown	BQ2027_MB1993C	missense_variant	MODERATE	ENSB:g5LDpv90vNV6vwd	ENSB:g5LDpv90vNV6vwd
2200108	B6-42	G>T	CDS	pard1	BQ2027_MB1995C	synonymous_variant	LOW	parD1	ENSB:s7WUGMMWorIjk9u
2203579	B6-88	T>C	Non-coding	N/A	N/A	upstream_gene_variant	MODIFIER	ENSB:g5LDpv90vNV6vwd	ENSB:g5LDpv90vNV6vwd
2203754	B1-11	G>A	CDS	yrbE3A	BQ2027_MB1999	missense_variant	MODERATE	ENSB:I9gkNvXwCJO6pwu	ENSB:I9gkNvXwCJO6pwu
2207089	B6-86	G>A	CDS	mpt64	BQ2027_MB2002C	synonymous_variant	LOW	ENSB:_tZM9mSBgoV-NK7	ENSB:_tZM9mSBgoV-NK7
2208609	B6-82	C>G	Non-coding	N/A	N/A	upstream_gene_variant	MODIFIER	ENSB:VspwWsjtw6BZxpi	ENSB:VspwWsjtw6BZxpi
2209589	B7-11	T>C	CDS	PE_PGRS35	BQ2027_MB2005	missense_variant	MODERATE	ENSB:wdnEyMqmet5w1CK	ENSB:wdnEyMqmet5w1CK
2210885	B4-11	G>A	CDS	PE_PGRS35	BQ2027_MB2005	missense_variant	MODERATE	ENSB:wdnEyMqmet5w1CK	ENSB:wdnEyMqmet5w1CK
2212234	B6-22	T>C	Non-coding	N/A	N/A	upstream_gene_variant	MODIFIER	ENSB:_tZM9mSBgoV-NK7	ENSB:_tZM9mSBgoV-NK7
2212439	B3-11	C>G	CDS	Unknown	BQ2027_MB2007C	missense_variant	MODERATE	ENSB:YQZtc3sOqU7Igx7	ENSB:YQZtc3sOqU7Igx7
2212706	B1-11	G>A	CDS	Unknown	BQ2027_MB2007C	stop_gained	HIGH	ENSB:YQZtc3sOqU7Igx7	ENSB:YQZtc3sOqU7Igx7
2212819	B1-11	C>T	CDS	Unknown	BQ2027_MB2007C	missense_variant	MODERATE	ENSB:YQZtc3sOqU7Igx7	ENSB:YQZtc3sOqU7Igx7
2213303	B6-89	T>C	Non-coding	N/A	N/A	upstream_gene_variant	MODIFIER	nrdF1	ENSB:-Atm79QcGM7sJgW
2217273	B6-14	T>C	CDS	Unknown	BQ2027_MB2013C	synonymous_variant	LOW	ENSB:e-nUjWtB0Rjz20O	ENSB:e-nUjWtB0Rjz20O
2219497	B6-71	G>A	CDS	ctpG	BQ2027_MB2015C	missense_variant	MODERATE	ctpG	ENSB:MZhcL5zwTcGJWMO
2219708	B6-13	C>T	CDS	ctpG	BQ2027_MB2015C	missense_variant	MODERATE	ctpG	ENSB:MZhcL5zwTcGJWMO
2222708	B5-11	C>G	CDS	Unknown	BQ2027_MB2019	missense_variant	MODERATE	ENSB:ys2viGj_P4ywMeE	ENSB:ys2viGj_P4ywMeE
2223599	B6-82	C>A	CDS	ctpF	BQ2027_MB2020	synonymous_variant	LOW	ctpF	ENSB:I7W91qsFa4OhqOr
2227114	B6-14	T>C	Non-coding	N/A	N/A	upstream_gene_variant	MODIFIER	ENSB:TwV_LtzF_Pkxflz	ENSB:TwV_LtzF_Pkxflz
2227368	B6-62	A>G	CDS	Unknown	BQ2027_MB2022C	missense_variant	MODERATE	ENSB:zJq-vMSyERytkzH	ENSB:zJq-vMSyERytkzH
2229524	B1-11	C>G	CDS	Unknown	BQ2027_MB2023	synonymous_variant	LOW	ENSB:FrFFF4LtJe1pyaj	ENSB:FrFFF4LtJe1pyaj
2234207	B7-11	C>T	CDS	Unknown	BQ2027_MB2027C	missense_variant	MODERATE	ENSB:Q9jsvCNTFiLDZxl	ENSB:Q9jsvCNTFiLDZxl
2241098	B6-13	G>C	CDS	Unknown	BQ2027_MB2031C	synonymous_variant	LOW	ENSB:Wgo8GINYdnD-Mjy	ENSB:Wgo8GINYdnD-Mjy
2241366	B6-61	G>A	CDS	vapb15	BQ2027_MB2032	missense_variant	MODERATE	ENSB:Bk2OdWwWynwODy2	ENSB:Bk2OdWwWynwODy2
2242004	B6-53	A>G	Non-coding	N/A	N/A	upstream_gene_variant	MODIFIER	fdxA_2	ENSB:AKQpHRb0K-lsIbT
2246961	B6-42	T>C	CDS	Unknown	BQ2027_MB2039	synonymous_variant	LOW	ENSB:a_t1m1-bTnsidVR	ENSB:a_t1m1-bTnsidVR
2249389	B6-12	C>T	CDS	vapC45	BQ2027_MB2042	synonymous_variant	LOW	ENSB:6Cv1Oor7ie45YD9	ENSB:6Cv1Oor7ie45YD9
2249716	B3-11	C>T	CDS	vapC45	BQ2027_MB2042	synonymous_variant	LOW	ENSB:6Cv1Oor7ie45YD9	ENSB:6Cv1Oor7ie45YD9
2250237	B6-71	T>C	CDS	Unknown	BQ2027_MB2044C	missense_variant	MODERATE	higA2_1	ENSB:R1bqrPIfOtXKLJy
2253129	B3-11	C>G	CDS	Unknown	BQ2027_MB2048C	missense_variant	MODERATE	ENSB:BSqMhHiOpbtb_B0	ENSB:BSqMhHiOpbtb_B0
2256343	B6-62	C>T	CDS	Unknown	BQ2027_MB2049C	missense_variant	MODERATE	ENSB:nDx6W09rK1npBjP	ENSB:nDx6W09rK1npBjP
2257961	B6-62	G>A	CDS	Unknown	BQ2027_MB2049C	synonymous_variant	LOW	ENSB:nDx6W09rK1npBjP	ENSB:nDx6W09rK1npBjP
2259731	B1-11	A>C	CDS	Unknown	BQ2027_MB2050C	missense_variant	MODERATE	ENSB:v8dwDpTt7E2hjtj	ENSB:v8dwDpTt7E2hjtj
2267557	B2-11	G>C	CDS	acg	BQ2027_MB2058	missense_variant	MODERATE	acg	ENSB:B1mQR7NwJndvWGX
2268001	B7-11	C>T	CDS	acg	BQ2027_MB2058	synonymous_variant	LOW	acg	ENSB:B1mQR7NwJndvWGX
2268772	B6-82	G>A	CDS	Unknown	BQ2027_MB2059C	missense_variant	MODERATE	ENSB:HLxIPK8gRsf2i3L	ENSB:HLxIPK8gRsf2i3L
2268821	B2-11	G>A	CDS	Unknown	BQ2027_MB2059C	missense_variant	MODERATE	ENSB:HLxIPK8gRsf2i3L	ENSB:HLxIPK8gRsf2i3L
2270908	B6-14	G>C	CDS	Unknown	BQ2027_MB2062	synonymous_variant	LOW	ENSB:FM2HjfLXkjjfhqL	ENSB:FM2HjfLXkjjfhqL
2272042	B3-11	C>T	CDS	Unknown	BQ2027_MB2063C	missense_variant	MODERATE	ENSB:pMOVCjSIvB4ftJk	ENSB:pMOVCjSIvB4ftJk
2276383	B6-62	A>G	CDS	Unknown	BQ2027_MB2068C	missense_variant	MODERATE	ENSB:sWjI21EOabgV9Uq	ENSB:sWjI21EOabgV9Uq
2276643	B6-22	G>T	CDS	Unknown	BQ2027_MB2068C	stop_gained	HIGH	ENSB:sWjI21EOabgV9Uq	ENSB:sWjI21EOabgV9Uq
2276672	B6-21	C>T	CDS	Unknown	BQ2027_MB2068C	missense_variant	MODERATE	ENSB:sWjI21EOabgV9Uq	ENSB:sWjI21EOabgV9Uq
2277864	B6-52	T>C	CDS	Unknown	BQ2027_MB2070C	synonymous_variant	LOW	ENSB:6xm886REvy9lFTN	ENSB:6xm886REvy9lFTN
2279659	B6-22	G>A	CDS	lppI	BQ2027_MB2072	missense_variant	MODERATE	ENSB:dTCt1EsTA3INxES	ENSB:dTCt1EsTA3INxES
2281342	B6-13	A>G	CDS	Unknown	BQ2027_MB2073C	synonymous_variant	LOW	ENSB:8zU-tu4YUtz3NWN	ENSB:8zU-tu4YUtz3NWN
2281705	B6-22	G>A	CDS	Unknown	BQ2027_MB2073C	synonymous_variant	LOW	ENSB:8zU-tu4YUtz3NWN	ENSB:8zU-tu4YUtz3NWN
2283481	B7-11	T>C	CDS	pks12	BQ2027_MB2074C	missense_variant	MODERATE	ENSB:8zVJZp_zukRxVtG	ENSB:8zVJZp_zukRxVtG
2286290	B1-11	G>C	CDS	pks12	BQ2027_MB2074C	synonymous_variant	LOW	ENSB:8zVJZp_zukRxVtG	ENSB:8zVJZp_zukRxVtG
2286517	B1-11	T>C	CDS	pks12	BQ2027_MB2074C	missense_variant	MODERATE	ENSB:8zVJZp_zukRxVtG	ENSB:8zVJZp_zukRxVtG
2286721	B6-22	C>T	CDS	pks12	BQ2027_MB2074C	missense_variant	MODERATE	ENSB:8zVJZp_zukRxVtG	ENSB:8zVJZp_zukRxVtG
2289168	B6-52	G>A	CDS	pks12	BQ2027_MB2074C	missense_variant	MODERATE	ENSB:8zVJZp_zukRxVtG	ENSB:8zVJZp_zukRxVtG
2290901	B6-88	G>A	CDS	pks12	BQ2027_MB2074C	synonymous_variant	LOW	ENSB:8zVJZp_zukRxVtG	ENSB:8zVJZp_zukRxVtG
2291919	B6-89	T>G	CDS	pks12	BQ2027_MB2074C	missense_variant	MODERATE	ENSB:8zVJZp_zukRxVtG	ENSB:8zVJZp_zukRxVtG
2292731	B6-12	T>G	CDS	pks12	BQ2027_MB2074C	synonymous_variant	LOW	ENSB:8zVJZp_zukRxVtG	ENSB:8zVJZp_zukRxVtG
2293293	B6-15	G>C	CDS	pks12	BQ2027_MB2074C	missense_variant	MODERATE	ENSB:8zVJZp_zukRxVtG	ENSB:8zVJZp_zukRxVtG
2294630	B1-11	A>G	CDS	pks12	BQ2027_MB2074C	synonymous_variant	LOW	ENSB:8zVJZp_zukRxVtG	ENSB:8zVJZp_zukRxVtG
2295896	B3-11	A>G	Non-coding	N/A	N/A	upstream_gene_variant	MODIFIER	ENSB:8zVJZp_zukRxVtG	ENSB:8zVJZp_zukRxVtG
2297670	B7-11	A>G	CDS	ppm1	BQ2027_MB2077C	synonymous_variant	LOW	ppm1_1	ENSB:BIZqZg075U75MYF
2299705	B7-11	A>G	CDS	Unknown	BQ2027_MB2078C	synonymous_variant	LOW	hutI_2	ENSB:UlYSpU5eniswCEF
2300803	B1-11	C>T	CDS	Unknown	BQ2027_MB2078C	synonymous_variant	LOW	hutI_2	ENSB:UlYSpU5eniswCEF
2302648	B6-31	C>T	CDS	rpsR2	BQ2027_MB2081C	synonymous_variant	LOW	rpsR1_2	ENSB:dxsYlCRpxap_bVL
2303347	B6-61	T>C	CDS	rpmB2	BQ2027_MB2084C	upstream_gene_variant	MODIFIER	ppm1_1	ENSB:BIZqZg075U75MYF
2305314	B2-11	G>A	CDS	Unknown	BQ2027_MB2087C	synonymous_variant	LOW	ENSB:xUOX-5CsvaCDTFt	ENSB:xUOX-5CsvaCDTFt
2306231	B6-42	G>A	CDS	cobN	BQ2027_MB2088C	synonymous_variant	LOW	cobN	ENSB:fTYwmfcB0sHh8J2
2306243	B7-11	A>G	CDS	cobN	BQ2027_MB2088C	synonymous_variant	LOW	cobN	ENSB:fTYwmfcB0sHh8J2
2306892	B6-12	G>A	CDS	cobN	BQ2027_MB2088C	missense_variant	MODERATE	cobN	ENSB:fTYwmfcB0sHh8J2
2308235	B1-11	G>A	CDS	cobN	BQ2027_MB2088C	synonymous_variant	LOW	cobN	ENSB:fTYwmfcB0sHh8J2
2309305	B6-15	G>A	CDS	maze7	BQ2027_MB2089	missense_variant	MODERATE	mazE7	ENSB:5PPrvJol-IrD-ls
2310215	B2-11	G>A	CDS	cobG	BQ2027_MB2090	synonymous_variant	LOW	ENSB:RLJtixOXVKtngar	ENSB:RLJtixOXVKtngar
2310281	B6-51	C>T	CDS	cobG	BQ2027_MB2090	synonymous_variant	LOW	ENSB:RLJtixOXVKtngar	ENSB:RLJtixOXVKtngar
2311029	B4-11	G>A	CDS	cobH	BQ2027_MB2091	missense_variant	MODERATE	cobH	ENSB:4IiPKdhP7Fx2zQi
2311505	B6-81	G>A	CDS	cobI	BQ2027_MB2092	missense_variant	MODERATE	cobIJ	ENSB:twj26JPEvKOOEGP
2312126	B6-82	G>A	CDS	cobI	BQ2027_MB2092	missense_variant	MODERATE	cobIJ	ENSB:twj26JPEvKOOEGP
2313176	B6-86	C>T	CDS	Unknown	BQ2027_MB2093C	stop_gained	HIGH	ENSB:W9uaS26yHB3uP6r	ENSB:W9uaS26yHB3uP6r
2317450	B6-91	G>C	CDS	cobLb	BQ2027_MB2098C	missense_variant	MODERATE	cobL	ENSB:KcICmq684nrP-TR
2322777	B6-62	G>A	CDS	Unknown	BQ2027_MB2105	missense_variant	MODERATE	ENSB:NNA4ftFMuLIvAQG	ENSB:NNA4ftFMuLIvAQG
2323300	B6-85	A>G	CDS	Unknown	BQ2027_MB2105	missense_variant	MODERATE	ENSB:NNA4ftFMuLIvAQG	ENSB:NNA4ftFMuLIvAQG
2327451	B6-84	G>A	CDS	Unknown	BQ2027_MB2109	missense_variant	MODERATE	ENSB:Qk12JSGRl4L7-sF	ENSB:Qk12JSGRl4L7-sF
2328704	B6-61	G>C	CDS	Unknown	BQ2027_MB2110	synonymous_variant	LOW	ENSB:4cLwbpvu9wHzHiz	ENSB:4cLwbpvu9wHzHiz
2330195	B3-11	C>T	CDS	Unknown	BQ2027_MB2113	missense_variant	MODERATE	ENSB:SHsrKVaI-SgdDhu	ENSB:SHsrKVaI-SgdDhu
2336183	B6-61	T>C	CDS	helY	BQ2027_MB2119C	missense_variant	MODERATE	helY	ENSB:rlgZ_RvpTtSERqM
2337766	B7-11	G>A	CDS	helY	BQ2027_MB2119C	synonymous_variant	LOW	helY	ENSB:rlgZ_RvpTtSERqM
2338765	B5-11	G>A	CDS	tatC	BQ2027_MB2120C	synonymous_variant	LOW	tatC	ENSB:9dWclEdRRzaD-Oy
2338885	B6-12	G>T	CDS	tatC	BQ2027_MB2120C	synonymous_variant	LOW	tatC	ENSB:9dWclEdRRzaD-Oy
2339110	B6-82	A>C	CDS	tatC	BQ2027_MB2120C	missense_variant	MODERATE	tatC	ENSB:9dWclEdRRzaD-Oy
2347696	B7-11	C>T	CDS	helZ	BQ2027_MB2127	missense_variant	MODERATE	ENSB:Lkn-b9HguUbGhbd	ENSB:Lkn-b9HguUbGhbd
2347871	B6-23	A>G	CDS	helZ	BQ2027_MB2127	synonymous_variant	LOW	ENSB:Lkn-b9HguUbGhbd	ENSB:Lkn-b9HguUbGhbd
2348884	B6-84	T>C	CDS	helZ	BQ2027_MB2127	missense_variant	MODERATE	ENSB:Lkn-b9HguUbGhbd	ENSB:Lkn-b9HguUbGhbd
2351940	B6-14	T>C	Non-coding	N/A	N/A	upstream_gene_variant	MODIFIER	ENSB:LCA1iJMVduIuLj8	ENSB:LCA1iJMVduIuLj8
2352861	B6-62	C>T	CDS	PPE36	BQ2027_MB2132	missense_variant	MODERATE	ENSB:DsX2j8Nl4neus2y	ENSB:DsX2j8Nl4neus2y
2353249	B6-41	C>A	CDS	PPE36	BQ2027_MB2132	synonymous_variant	LOW	ENSB:DsX2j8Nl4neus2y	ENSB:DsX2j8Nl4neus2y
2353961	B7-11	G>A	CDS	prcA	BQ2027_MB2133C	missense_variant	MODERATE	prcA	ENSB:xP7AGdg2yJIsf12
2355754	B6-52	T>A	Non-coding	N/A	N/A	upstream_gene_variant	MODIFIER	ENSB:LCA1iJMVduIuLj8	ENSB:LCA1iJMVduIuLj8
2356677	B6-42	C>T	CDS	dop	BQ2027_MB2136C	synonymous_variant	LOW	dop	ENSB:0wlJI-s4HB_7A99
2360219	B2-11	G>A	CDS	mpa	BQ2027_MB2139C	missense_variant	MODERATE	mpa	ENSB:bo_D6JbdjlAlb_X
2361398	B5-11	T>C	Non-coding	N/A	N/A	upstream_gene_variant	MODIFIER	dop	ENSB:0wlJI-s4HB_7A99
2362297	B6-87	T>C	Non-coding	N/A	N/A	upstream_gene_variant	MODIFIER	dop	ENSB:0wlJI-s4HB_7A99
2364740	B7-11	G>A	CDS	hisG	BQ2027_MB2145C	synonymous_variant	LOW	hisG	ENSB:YNSTFIjDsQRsFkL
2368687	B6-22	T>G	CDS	metH	BQ2027_MB2148C	synonymous_variant	LOW	metH	ENSB:oXQ3nwKD91ARrbQ
2369407	B2-11	C>A	CDS	metH	BQ2027_MB2148C	synonymous_variant	LOW	metH	ENSB:oXQ3nwKD91ARrbQ
2375846	B5-11	G>A	CDS	Unknown	BQ2027_MB2153C	synonymous_variant	LOW	hcaB_4	ENSB:S58y_OkZlYADz72
2383122	B6-87	G>A	CDS	lppL	BQ2027_MB2162	synonymous_variant	LOW	ENSB:J3mlx01XJRe3hpY	ENSB:J3mlx01XJRe3hpY
2384377	B3-11	T>C	CDS	pyrD	BQ2027_MB2163	synonymous_variant	LOW	pyrD	ENSB:BD7WPvA1CUpsv0q
2384647	B2-11	A>G	CDS	TB18.6	BQ2027_MB2164C	missense_variant	MODERATE	ENSB:lLqZfGkgMEm70Jb	ENSB:lLqZfGkgMEm70Jb
2388861	B6-11	G>T	CDS	Unknown	BQ2027_MB2167	synonymous_variant	LOW	pyrE_2	ENSB:bu1Xe6QnO3JJFsk
2392238	B6-84	G>A	CDS	Unknown	BQ2027_MB2172C	missense_variant	MODERATE	ENSB:-8S5twSNfUbpVhR	ENSB:-8S5twSNfUbpVhR
2394768	B6-41	T>C	CDS	ftsQ	BQ2027_MB2175C	missense_variant	MODERATE	ftsQ	ENSB:4l_25qWn4oIxU-1
2394998	B4-11	A>G	CDS	ftsQ	BQ2027_MB2175C	missense_variant	MODERATE	ftsQ	ENSB:4l_25qWn4oIxU-1
2397934	B5-11	C>T	CDS	murG	BQ2027_MB2177C	missense_variant	MODERATE	murG	ENSB:rXI9uX03Ead1o1D
2408428	B6-61	G>A	CDS	PE_PGRS38	BQ2027_MB2186C	missense_variant	MODERATE	ENSB:qnb89pWZkfcu3wR	ENSB:qnb89pWZkfcu3wR
2408457	B6-71	G>A	CDS	PE_PGRS38	BQ2027_MB2186C	synonymous_variant	LOW	ENSB:qnb89pWZkfcu3wR	ENSB:qnb89pWZkfcu3wR
2409911	B6-42	C>T	CDS	pbpB	BQ2027_MB2187C	synonymous_variant	LOW	pbpB	ENSB:Jp02x7bKSftH8nI
2410527	B6-89	G>C	CDS	pbpB	BQ2027_MB2187C	missense_variant	MODERATE	pbpB	ENSB:Jp02x7bKSftH8nI
2410761	B2-11	G>A	CDS	pbpB	BQ2027_MB2187C	missense_variant	MODERATE	pbpB	ENSB:Jp02x7bKSftH8nI
2413262	B6-31	G>A	CDS	rsmH	BQ2027_MB2189C	missense_variant	MODERATE	rsmH	ENSB:C9B_mQdw0fTDvPz
2413309	B3-11	C>T	CDS	rsmH	BQ2027_MB2189C	missense_variant	MODERATE	rsmH	ENSB:C9B_mQdw0fTDvPz
2413594	B4-11	G>A	CDS	rsmH	BQ2027_MB2189C	missense_variant	MODERATE	rsmH	ENSB:C9B_mQdw0fTDvPz
2413630	B7-11	G>A	CDS	rsmH	BQ2027_MB2189C	missense_variant	MODERATE	rsmH	ENSB:C9B_mQdw0fTDvPz
2414365	B6-61	A>G	CDS	mraZ	BQ2027_MB2190C	synonymous_variant	LOW	mraZ	ENSB:X00P6j3X4Typvth
2414920	B6-22	G>C	Non-coding	N/A	N/A	upstream_gene_variant	MODIFIER	pbpB	ENSB:Jp02x7bKSftH8nI
2416176	B6-31	A>G	CDS	Unknown	BQ2027_MB2192	missense_variant	MODERATE	ENSB:-mRH7eEhu3CkRPH	ENSB:-mRH7eEhu3CkRPH
2417555	B2-11	C>G	CDS	Unknown	BQ2027_MB2194C	missense_variant	MODERATE	ENSB:VpQI4j9Gomu9aOX	ENSB:VpQI4j9Gomu9aOX
2418258	B6-71	C>T	Non-coding	N/A	N/A	upstream_gene_variant	MODIFIER	rsmH	ENSB:C9B_mQdw0fTDvPz
2419598	B1-11	C>T	CDS	mpta	BQ2027_MB2196	missense_variant	MODERATE	mptA	ENSB:4KaELK7BzCKfbxn
2420283	B6-53	G>A	CDS	mpta	BQ2027_MB2196	synonymous_variant	LOW	mptA	ENSB:4KaELK7BzCKfbxn
2432751	B3-11	G>A	CDS	fadD15	BQ2027_MB2210	missense_variant	MODERATE	ENSB:I2btoccgYcNfh7F	ENSB:I2btoccgYcNfh7F
2437380	B4-11	G>A	CDS	Unknown	BQ2027_MB2214	missense_variant	MODERATE	ENSB:ctzUXxbns2y-j3S	ENSB:ctzUXxbns2y-j3S
2437708	B6-21	G>A	CDS	Unknown	BQ2027_MB2214	missense_variant	MODERATE	ENSB:ctzUXxbns2y-j3S	ENSB:ctzUXxbns2y-j3S
2437993	B6-52	A>G	CDS	Unknown	BQ2027_MB2214	missense_variant	MODERATE	ENSB:ctzUXxbns2y-j3S	ENSB:ctzUXxbns2y-j3S
2438038	B6-82	C>T	CDS	Unknown	BQ2027_MB2214	missense_variant	MODERATE	ENSB:ctzUXxbns2y-j3S	ENSB:ctzUXxbns2y-j3S
2438781	B4-11	C>T	CDS	Unknown	BQ2027_MB2214	missense_variant	MODERATE	ENSB:ctzUXxbns2y-j3S	ENSB:ctzUXxbns2y-j3S
2439760	B6-53	G>A	CDS	trpD	BQ2027_MB2215C	missense_variant	MODERATE	trpD	ENSB:wKUo4pUQ48NULKM
2440833	B1-11	A>G	CDS	ctaE	BQ2027_MB2216	synonymous_variant	LOW	ctaE	ENSB:somQ5cD20k2eVVd
2442699	B6-22	C>T	CDS	qcrA	BQ2027_MB2218	synonymous_variant	LOW	qcrA	ENSB:f4YUtI8BBtVqAtr
2446643	B4-11	T>C	Non-coding	N/A	N/A	upstream_gene_variant	MODIFIER	ENSB:ZSpkoiT3aaJhZwb	ENSB:ZSpkoiT3aaJhZwb
2454770	B6-12	G>A	CDS	Unknown	BQ2027_MB2229	synonymous_variant	LOW	ENSB:ja6RGwlPPS3xCld	ENSB:ja6RGwlPPS3xCld
2457022	B4-11	C>G	CDS	Unknown	BQ2027_MB2232	missense_variant	MODERATE	ENSB:08lIrRuh5mcP50s	ENSB:08lIrRuh5mcP50s
2458252	B5-11	C>T	CDS	Unknown	BQ2027_MB2232	missense_variant	MODERATE	ENSB:08lIrRuh5mcP50s	ENSB:08lIrRuh5mcP50s
2459519	B1-11	C>A	CDS	ilvE	BQ2027_MB2233C	missense_variant	MODERATE	ilvE	ENSB:atgML8KAEnITmJ1
2460331	B4-11	C>G	CDS	gcvT	BQ2027_MB2234C	missense_variant	MODERATE	gcvT	ENSB:XoMzfyb4ehkyTVl
2462093	B1-11	G>A	CDS	pepB	BQ2027_MB2236	synonymous_variant	LOW	pepA	ENSB:wJ0swEtgOc1idk_
2464023	B6-83	G>C	CDS	ephD	BQ2027_MB2237C	missense_variant	MODERATE	ephD_2	ENSB:6Fk95pB9XIa47Tb
2464063	B4-11	G>A	CDS	ephD	BQ2027_MB2237C	synonymous_variant	LOW	ephD_2	ENSB:6Fk95pB9XIa47Tb
2468128	B1-11	G>C	Non-coding	N/A	N/A	upstream_gene_variant	MODIFIER	ephD_2	ENSB:6Fk95pB9XIa47Tb
2471271	B7-11	G>A	CDS	glnA1	BQ2027_MB2244	synonymous_variant	LOW	glnA1	ENSB:A_CyytyzjVdJS7M
2475747	B4-11	G>A	CDS	glnE	BQ2027_MB2245C	synonymous_variant	LOW	glnE	ENSB:61hAZeqwPmGR5_M
2476752	B7-11	C>G	CDS	glnA2	BQ2027_MB2246C	synonymous_variant	LOW	glnA2	ENSB:hW9fmcckKHPUe49
2479208	B7-11	T>C	CDS	caea	BQ2027_MB2248C	synonymous_variant	LOW	caeA	ENSB:LMJ7ckwPudLFhKX
2480037	B1-11	G>C	CDS	caea	BQ2027_MB2248C	missense_variant	MODERATE	caeA	ENSB:LMJ7ckwPudLFhKX
2482434	B1-11	G>A	CDS	Unknown	BQ2027_MB2250	synonymous_variant	LOW	ENSB:blMp3g8XCCUrJSq	ENSB:blMp3g8XCCUrJSq
2482481	B1-11	A>G	CDS	Unknown	BQ2027_MB2250	missense_variant	MODERATE	ENSB:blMp3g8XCCUrJSq	ENSB:blMp3g8XCCUrJSq
2483469	B6-51	T>C	CDS	Unknown	BQ2027_MB2250	synonymous_variant	LOW	ENSB:blMp3g8XCCUrJSq	ENSB:blMp3g8XCCUrJSq
2485593	B1-11	G>C	CDS	Unknown	BQ2027_MB2253C	synonymous_variant	LOW	ENSB:Qt_T8oIjVOkIS4W	ENSB:Qt_T8oIjVOkIS4W
2487276	B6-41	T>C	CDS	Unknown	BQ2027_MB2255C	missense_variant	MODERATE	ENSB:Te50HqdOBvAkz4t	ENSB:Te50HqdOBvAkz4t
2487429	B6-12	T>G	CDS	Unknown	BQ2027_MB2255C	synonymous_variant	LOW	ENSB:Te50HqdOBvAkz4t	ENSB:Te50HqdOBvAkz4t
2489097	B6-41	T>C	CDS	cobC	BQ2027_MB2256C	synonymous_variant	LOW	ENSB:yMy7wukIBvoOpsW	ENSB:yMy7wukIBvoOpsW
2490758	B4-11	G>A	CDS	ptpA	BQ2027_MB2258	synonymous_variant	LOW	ptpA	ENSB:jFGpEM8CR-z5-Ld
2491502	B7-11	T>C	CDS	Unknown	BQ2027_MB2259	missense_variant	MODERATE	ENSB:2m9cQ-vQxPYp6n0	ENSB:2m9cQ-vQxPYp6n0
2492067	B2-11	C>T	CDS	cobD	BQ2027_MB2260C	missense_variant	MODERATE	cobD	ENSB:2TyenbkBZXjPeCD
2492422	B6-42	A>C	CDS	cobD	BQ2027_MB2260C	stop_gained	HIGH	cobD	ENSB:2TyenbkBZXjPeCD
2493009	B1-11	C>G	Non-coding	N/A	N/A	missense_variant	MODERATE	ENSB:2DGXSRNfq17-Zjo	ENSB:2DGXSRNfq17-Zjo
2494915	B2-11	G>C	CDS	Unknown	BQ2027_MB2263C	synonymous_variant	LOW	ENSB:sI5HRS2SwJEtMLU	ENSB:sI5HRS2SwJEtMLU
2498395	B3-11	C>T	CDS	aceE	BQ2027_MB2265	synonymous_variant	LOW	aceE	ENSB:tcQkFFdE3liIocL
2505829	B6-61	T>C	Non-coding	N/A	N/A	missense_variant	MODERATE	ENSB:StVAKlXDjQMoBNS	ENSB:StVAKlXDjQMoBNS
2506110	B6-12	G>C	CDS	Unknown	BQ2027_MB2272	missense_variant	MODERATE	ENSB:StVAKlXDjQMoBNS	ENSB:StVAKlXDjQMoBNS
2506199	B6-16	A>C	CDS	Unknown	BQ2027_MB2272	missense_variant	MODERATE	ENSB:StVAKlXDjQMoBNS	ENSB:StVAKlXDjQMoBNS
2506951	B6-41	G>A	CDS	glpD1	BQ2027_MB2273C	synonymous_variant	LOW	glpD1	ENSB:AHGLVSwum12WmAJ
2507603	B3-11	G>A	CDS	glpD1	BQ2027_MB2273C	synonymous_variant	LOW	glpD1	ENSB:AHGLVSwum12WmAJ
2512772	B1-11	A>G	Non-coding	N/A	N/A	missense_variant	MODERATE	ENSB:3XnxUgqW0EZME1L	ENSB:3XnxUgqW0EZME1L
2513464	B4-11	T>C	Non-coding	N/A	N/A	upstream_gene_variant	MODIFIER	ENSB:eGnB2pnL9_eUS4c	ENSB:eGnB2pnL9_eUS4c
2514643	B6-61	G>A	CDS	Unknown	BQ2027_MB2282C	missense_variant	MODERATE	COQ5_1	ENSB:h-be0uInZHViQJw
2514895	B2-11	A>C	CDS	Unknown	BQ2027_MB2282C	missense_variant	MODERATE	COQ5_1	ENSB:h-be0uInZHViQJw
2515130	B2-11	T>G	CDS	Unknown	BQ2027_MB2282C	missense_variant	MODERATE	COQ5_1	ENSB:h-be0uInZHViQJw
2521044	B6-71	C>T	CDS	Unknown	BQ2027_MB2287C	synonymous_variant	LOW	dnaK_2	ENSB:41JGAn_zcfRxWrC
2521594	B6-91	G>A	CDS	Unknown	BQ2027_MB2287C	missense_variant	MODERATE	dnaK_2	ENSB:41JGAn_zcfRxWrC
2521893	B6-83	C>T	Non-coding	N/A	N/A	upstream_gene_variant	MODIFIER	lnt	ENSB:52JkYNi_h-BEpDK
2522104	B7-11	G>A	CDS	Unknown	BQ2027_MB2288	missense_variant	MODERATE	ENSB:eoVz-uTA729jkP2	ENSB:eoVz-uTA729jkP2
2523506	B1-11	G>A	CDS	cyp124	BQ2027_MB2289	missense_variant	MODERATE	ENSB:TBKGlXDZhg0Q_f2	ENSB:TBKGlXDZhg0Q_f2
2525004	B6-88	C>T	Non-coding	N/A	N/A	upstream_gene_variant	MODIFIER	dnaK_2	ENSB:41JGAn_zcfRxWrC
2525399	B6-23	G>A	CDS	stf3	BQ2027_MB2290C	synonymous_variant	LOW	ENSB:Pf9GbJPEDMfULTm	ENSB:Pf9GbJPEDMfULTm
2525557	B6-84	A>G	CDS	stf3	BQ2027_MB2290C	missense_variant	MODERATE	ENSB:Pf9GbJPEDMfULTm	ENSB:Pf9GbJPEDMfULTm
2526961	B1-11	C>T	CDS	cyp128	BQ2027_MB2291C	missense_variant	MODERATE	ENSB:CyHACONrmDw6fY4	ENSB:CyHACONrmDw6fY4
2527464	B6-15	G>T	CDS	cyp128	BQ2027_MB2291C	missense_variant	MODERATE	ENSB:CyHACONrmDw6fY4	ENSB:CyHACONrmDw6fY4
2529402	B6-71	G>A	CDS	Unknown	BQ2027_MB2295	missense_variant	MODERATE	ENSB:k-HzcefbwfpvaiN	ENSB:k-HzcefbwfpvaiN
2530377	B6-12	G>A	CDS	mazE8	BQ2027_MB2297A	missense_variant	MODERATE	ENSB:TXNQ3393QrKZWr7	ENSB:TXNQ3393QrKZWr7
2538021	B2-11	C>T	CDS	Unknown	BQ2027_MB2304	missense_variant	MODERATE	ENSB:OvLVNYCvcgCcXDa	ENSB:OvLVNYCvcgCcXDa
2538047	B3-11	A>G	CDS	Unknown	BQ2027_MB2304	missense_variant	MODERATE	ENSB:OvLVNYCvcgCcXDa	ENSB:OvLVNYCvcgCcXDa
2542628	B1-11	G>A	CDS	yjcE	BQ2027_MB2309	missense_variant	MODERATE	ENSB:1gyuEbq0kTqU5jk	ENSB:1gyuEbq0kTqU5jk
2549198	B2-11	G>A	CDS	Unknown	BQ2027_MB2317	missense_variant	MODERATE	ENSB:p9vFztCPZ1AbRBq	ENSB:p9vFztCPZ1AbRBq
2552764	B4-11	A>G	CDS	htpG	BQ2027_MB2321C	synonymous_variant	LOW	htpG	ENSB:L3PLjEqo5s1I1ec
2554018	B1-11	T>C	Non-coding	N/A	N/A	upstream_gene_variant	MODIFIER	htpG	ENSB:L3PLjEqo5s1I1ec
2558387	B7-11	G>A	CDS	Unknown	BQ2027_MB2327	synonymous_variant	LOW	ENSB:6_MeKDJQ89CQ6a8	ENSB:6_MeKDJQ89CQ6a8
2559444	B4-11	T>C	CDS	Unknown	BQ2027_MB2328	missense_variant	MODERATE	ENSB:xvr2NW1rM6_ko-Z	ENSB:xvr2NW1rM6_ko-Z
2563883	B6-85	G>A	CDS	Unknown	BQ2027_MB2335C	missense_variant	MODERATE	xerC_1	ENSB:m3jBeiBiM5r7nRP
2567574	B6-81	G>C	CDS	Unknown	BQ2027_MB2340C	synonymous_variant	LOW	ENSB:z5UF_xc8Yfbis6m	ENSB:z5UF_xc8Yfbis6m
2570453	B1-11	C>A	CDS	Unknown	BQ2027_MB2342C	missense_variant	MODERATE	ENSB:gF8ZjfoNtDDxV1B	ENSB:gF8ZjfoNtDDxV1B
2570849	B6-14	C>T	CDS	uspA	BQ2027_MB2343	synonymous_variant	LOW	ugpA	ENSB:4YbJUJ5emv3Midz
2572403	B6-86	G>A	CDS	uspB	BQ2027_MB2344	missense_variant	MODERATE	araQ_2	ENSB:byTeXVtlHpJesHE
2573416	B4-11	C>T	CDS	uspC	BQ2027_MB2345	missense_variant	MODERATE	ENSB:EKR3sL3_XfziMv7	ENSB:EKR3sL3_XfziMv7
2573831	B2-11	T>C	CDS	uspC	BQ2027_MB2345	synonymous_variant	LOW	ENSB:EKR3sL3_XfziMv7	ENSB:EKR3sL3_XfziMv7
2574665	B4-11	A>G	CDS	Unknown	BQ2027_MB2346C	missense_variant	MODERATE	ENSB:hhF-siIV9jqPzZY	ENSB:hhF-siIV9jqPzZY
2576638	B1-11	C>A	CDS	rocD2	BQ2027_MB2348C	missense_variant	MODERATE	rocD	ENSB:1US8juQwN-0YZAz
2576957	B3-11	G>C	CDS	rocD1	BQ2027_MB2349C	missense_variant	MODERATE	rocD2	ENSB:9YNjUsRI0KMcRH5
2582709	B6-14	C>T	Non-coding	N/A	N/A	upstream_gene_variant	MODIFIER	ENSB:cZ-9M0Zvyz_bZIa	ENSB:cZ-9M0Zvyz_bZIa
2584957	B7-11	C>T	CDS	narK1	BQ2027_MB2356C	missense_variant	MODERATE	narK_3	ENSB:HkNKbOTccQIC7fg
2585271	B6-53	A>T	CDS	narK1	BQ2027_MB2356C	missense_variant	MODERATE	narK_3	ENSB:HkNKbOTccQIC7fg
2588702	B1-11	C>A	CDS	mez	BQ2027_MB2360	missense_variant	MODERATE	mez	ENSB:I9S-UHsNT03RlQT
2589315	B4-11	C>A	CDS	stp	BQ2027_MB2361C	synonymous_variant	LOW	stp	ENSB:lRydN-CaX9Q5ETA
2590288	B6-41	A>C	CDS	stp	BQ2027_MB2361C	missense_variant	MODERATE	stp	ENSB:lRydN-CaX9Q5ETA
2592706	B6-81	G>A	Non-coding	N/A	N/A	upstream_gene_variant	MODIFIER	stp	ENSB:lRydN-CaX9Q5ETA
2592710	B6-23	A>C	Non-coding	N/A	N/A	upstream_gene_variant	MODIFIER	stp	ENSB:lRydN-CaX9Q5ETA
2600367	B6-42	T>C	CDS	PE_PGRS39	BQ2027_MB2369C	missense_variant	MODERATE	ENSB:yStK0uXG3PJZ37M	ENSB:yStK0uXG3PJZ37M
2601663	B6-71	T>C	CDS	lppQ	BQ2027_MB2370	missense_variant	MODERATE	ENSB:CNhSEhwaEA_wPek	ENSB:CNhSEhwaEA_wPek
2603092	B6-13	T>C	CDS	dnaG	BQ2027_MB2372C	missense_variant	MODERATE	dnaG	ENSB:uqj-uovEUMm34Fw
2605990	B7-11	C>T	CDS	Unknown	BQ2027_MB2374	synonymous_variant	LOW	ENSB:4nbBZ4C2L7PyzBq	ENSB:4nbBZ4C2L7PyzBq
2610556	B6-21	T>C	CDS	PPE40	BQ2027_MB2377C	missense_variant	MODERATE	ENSB:n9h0bAGPlbLc3IP	ENSB:n9h0bAGPlbLc3IP
2618383	B1-11	C>A	CDS	era	BQ2027_MB2385C	missense_variant	MODERATE	era	ENSB:uqWQD96b7mQcAzX
2622654	B6-22	G>A	CDS	Unknown	BQ2027_MB2390C	upstream_gene_variant	MODIFIER	era	ENSB:uqWQD96b7mQcAzX
2623601	B2-11	G>A	CDS	Unknown	BQ2027_MB2391C	missense_variant	MODERATE	ENSB:CWzPjdzah6sPoqm	ENSB:CWzPjdzah6sPoqm
2631265	B2-11	G>A	CDS	mbtF	BQ2027_MB2400C	synonymous_variant	LOW	lgrD	ENSB:LhIn0mLbGFccRtQ
2632423	B6-52	G>A	CDS	mbtF	BQ2027_MB2400C	synonymous_variant	LOW	lgrD	ENSB:LhIn0mLbGFccRtQ
2633626	B6-11	G>A	CDS	mbtF	BQ2027_MB2400C	synonymous_variant	LOW	lgrD	ENSB:LhIn0mLbGFccRtQ
2636101	B6-88	A>G	CDS	mbtE	BQ2027_MB2401C	missense_variant	MODERATE	dhbF	ENSB:EBMVDIQlwuSulN9
2637059	B6-13	C>T	CDS	mbtE	BQ2027_MB2401C	missense_variant	MODERATE	dhbF	ENSB:EBMVDIQlwuSulN9
2641192	B6-12	G>A	CDS	mbtD	BQ2027_MB2402C	synonymous_variant	LOW	eryA	ENSB:EhvNQygDfbJVeTL
2642793	B1-11	G>A	CDS	mbtC	BQ2027_MB2403C	synonymous_variant	LOW	ENSB:epvJyLW84RZ4DAw	ENSB:epvJyLW84RZ4DAw
2645274	B2-11	G>A	CDS	mbtB	BQ2027_MB2404C	missense_variant	MODERATE	mbtB	ENSB:YoCm1c_PmS96-RN
2646154	B6-62	G>C	CDS	mbtB	BQ2027_MB2404C	missense_variant	MODERATE	mbtB	ENSB:YoCm1c_PmS96-RN
2647726	B6-13	G>A	CDS	mbtB	BQ2027_MB2404C	synonymous_variant	LOW	mbtB	ENSB:YoCm1c_PmS96-RN
2652117	B2-11	C>A	CDS	mbtI	BQ2027_MB2407C	missense_variant	MODERATE	mbtI	ENSB:s-YncWrBYFTG48f
2652721	B1-11	A>G	Non-coding	N/A	N/A	upstream_gene_variant	MODIFIER	mbtB	ENSB:YoCm1c_PmS96-RN
2652946	B6-12	G>A	CDS	Unknown	BQ2027_MB2407A	missense_variant	MODERATE	ENSB:H-wwENlRksW7tV_	ENSB:H-wwENlRksW7tV_
2656304	B2-11	G>A	CDS	Unknown	BQ2027_MB2411C	stop_gained	HIGH	ENSB:KZ5SHjS3YGSIKX3	ENSB:KZ5SHjS3YGSIKX3
2657123	B1-11	C>T	Non-coding	N/A	N/A	upstream_gene_variant	MODIFIER	mbtI	ENSB:s-YncWrBYFTG48f
2659658	B6-11	G>A	CDS	che1	BQ2027_MB2414	missense_variant	MODERATE	cbiX	ENSB:kOxXJTGnUf7MfkH
2663582	B2-11	C>T	CDS	Unknown	BQ2027_MB2417	missense_variant	MODERATE	ENSB:SqwbM9rVudZzmfV	ENSB:SqwbM9rVudZzmfV
2663916	B1-11	G>A	CDS	Unknown	BQ2027_MB2417	synonymous_variant	LOW	ENSB:SqwbM9rVudZzmfV	ENSB:SqwbM9rVudZzmfV
2664651	B2-11	A>G	Non-coding	N/A	N/A	upstream_gene_variant	MODIFIER	ENSB:_KqcAd_gTGHmKrg	ENSB:_KqcAd_gTGHmKrg
2667394	B7-11	G>A	CDS	cysA1	BQ2027_MB2419C	synonymous_variant	LOW	cysA	ENSB:4oiciMDzNSqD-SW
2668521	B6-87	A>C	CDS	cysT	BQ2027_MB2421C	missense_variant	MODERATE	ENSB:0he7xIZRlMG6RMS	ENSB:0he7xIZRlMG6RMS
2672224	B1-11	T>C	CDS	Unknown	BQ2027_MB2425	missense_variant	MODERATE	ENSB:6WmvwNxYFdHX_Oc	ENSB:6WmvwNxYFdHX_Oc
2672850	B6-62	A>G	CDS	Unknown	BQ2027_MB2425	synonymous_variant	LOW	ENSB:6WmvwNxYFdHX_Oc	ENSB:6WmvwNxYFdHX_Oc
2673142	B6-21	C>A	CDS	lppR	BQ2027_MB2426C	missense_variant	MODERATE	ENSB:jw0ZNa_x0TEVBcl	ENSB:jw0ZNa_x0TEVBcl
2673442	B7-11	A>C	CDS	lppR	BQ2027_MB2426C	missense_variant	MODERATE	ENSB:jw0ZNa_x0TEVBcl	ENSB:jw0ZNa_x0TEVBcl
2677838	B6-81	T>C	CDS	rnz	BQ2027_MB2430	missense_variant	MODERATE	rbn_1	ENSB:dnxrlyuP6tbnK12
2678336	B6-42	G>A	Non-coding	N/A	N/A	upstream_gene_variant	MODIFIER	ENSB:jw0ZNa_x0TEVBcl	ENSB:jw0ZNa_x0TEVBcl
2680672	B7-11	A>G	CDS	Unknown	BQ2027_MB2433C	synonymous_variant	LOW	ENSB:un10XZsj6VEmsGB	ENSB:un10XZsj6VEmsGB
2680826	B6-85	T>G	CDS	Unknown	BQ2027_MB2433C	missense_variant	MODERATE	ENSB:un10XZsj6VEmsGB	ENSB:un10XZsj6VEmsGB
2683485	B2-11	G>A	CDS	Unknown	BQ2027_MB2436C	synonymous_variant	LOW	ENSB:Yr-ddtCLZvXwA53	ENSB:Yr-ddtCLZvXwA53
2684866	B2-11	C>T	CDS	Unknown	BQ2027_MB2437C	missense_variant	MODERATE	ENSB:vqaBYPuNH9j-Oz_	ENSB:vqaBYPuNH9j-Oz_
2684913	B6-62	C>T	CDS	Unknown	BQ2027_MB2437C	missense_variant	MODERATE	ENSB:vqaBYPuNH9j-Oz_	ENSB:vqaBYPuNH9j-Oz_
2685322	B6-23	A>G	CDS	Unknown	BQ2027_MB2437C	missense_variant	MODERATE	ENSB:vqaBYPuNH9j-Oz_	ENSB:vqaBYPuNH9j-Oz_
2687672	B6-86	G>T	CDS	eis	BQ2027_MB2439C	missense_variant	MODERATE	eis	ENSB:XzJV0H-igIVpFpe
2688730	B6-13	C>T	CDS	Unknown	BQ2027_MB2440C	missense_variant	MODERATE	ENSB:YAU5fJnlBzsGMPx	ENSB:YAU5fJnlBzsGMPx
2689363	B6-81	T>C	CDS	octT	BQ2027_MB2441C	synonymous_variant	LOW	octT	ENSB:RerD8zBpKZpIG6z
2689902	B1-11	A>G	CDS	gpgp	BQ2027_MB2442C	missense_variant	MODERATE	gpgP	ENSB:_zeRMWGggoZP5gS
2690400	B6-21	C>T	CDS	rsfS	BQ2027_MB2443C	missense_variant	MODERATE	rsfS	ENSB:GSUtdI62-Ti8Bnh
2694825	B6-15	C>T	CDS	Unknown	BQ2027_MB2449C	missense_variant	MODERATE	ENSB:URY_XphB5QTmS_U	ENSB:URY_XphB5QTmS_U
2699442	B6-15	G>A	CDS	ahpD	BQ2027_MB2455	synonymous_variant	LOW	ahpD	ENSB:E_ZTegFsuMSt6cx
2701136	B3-11	C>A	CDS	Unknown	BQ2027_MB2458C	upstream_gene_variant	MODIFIER	ENSB:IuzIwexLKGbd0f2	ENSB:IuzIwexLKGbd0f2
2702695	B6-61	C>T	CDS	Unknown	BQ2027_MB2460C	missense_variant	MODERATE	ENSB:HdBx6ZpzBqsz4KB	ENSB:HdBx6ZpzBqsz4KB
2703423	B6-12	C>G	CDS	Unknown	BQ2027_MB2461C	missense_variant	MODERATE	ENSB:zHK49QRr04fvB2d	ENSB:zHK49QRr04fvB2d
2704882	B6-82	T>C	CDS	Unknown	BQ2027_MB2461C	missense_variant	MODERATE	ENSB:zHK49QRr04fvB2d	ENSB:zHK49QRr04fvB2d
2712162	B1-11	G>C	CDS	obg	BQ2027_MB2467C	synonymous_variant	LOW	obg	ENSB:cpVT3YE8DU2hiA9
2712578	B6-42	G>A	CDS	rpmA	BQ2027_MB2468C	missense_variant	MODERATE	rpmA	ENSB:vwbhuvk-R19ppMd
2718557	B7-11	C>T	CDS	Unknown	BQ2027_MB2473C	synonymous_variant	LOW	ENSB:Hge9I932WhJ2hmk	ENSB:Hge9I932WhJ2hmk
2719246	B6-21	G>A	CDS	folC	BQ2027_MB2474C	synonymous_variant	LOW	folC	ENSB:o5GNoheRTPOdWL5
2720205	B1-11	G>A	CDS	valS	BQ2027_MB2475C	synonymous_variant	LOW	valS	ENSB:3DOhrl38wCmmGYQ
2723348	B3-11	C>T	CDS	Unknown	BQ2027_MB2476C	missense_variant	MODERATE	ENSB:8-XfY_10oYv2dgx	ENSB:8-XfY_10oYv2dgx
2723444	B6-41	G>A	CDS	Unknown	BQ2027_MB2476C	missense_variant	MODERATE	ENSB:8-XfY_10oYv2dgx	ENSB:8-XfY_10oYv2dgx
2725582	B1-11	T>C	Non-coding	N/A	N/A	upstream_gene_variant	MODIFIER	valS	ENSB:3DOhrl38wCmmGYQ
2728033	B1-11	C>G	CDS	Unknown	BQ2027_MB2482C	missense_variant	MODERATE	korA	ENSB:uEU09ecOqEbZKr4
2728786	B7-11	C>T	CDS	Unknown	BQ2027_MB2482C	missense_variant	MODERATE	korA	ENSB:uEU09ecOqEbZKr4
2729477	B4-11	G>T	Non-coding	N/A	N/A	upstream_gene_variant	MODIFIER	rpfE	ENSB:JqYPiVB8LlO1Olf
2730285	B6-15	G>A	CDS	Unknown	BQ2027_MB2483C	missense_variant	MODERATE	ENSB:sczwpw3pZP2LzaE	ENSB:sczwpw3pZP2LzaE
2733592	B1-11	A>G	CDS	Unknown	BQ2027_MB2486	missense_variant	MODERATE	jefA	ENSB:Zt8o0OhQZeUtP2u
2737703	B3-11	C>T	CDS	tig	BQ2027_MB2489C	missense_variant	MODERATE	tig	ENSB:h0r92eh8E9Ehs8U
2738609	B6-92	A>G	CDS	lipP	BQ2027_MB2490	synonymous_variant	LOW	ENSB:uzOvK0-iNtWWjRG	ENSB:uzOvK0-iNtWWjRG
2739665	B1-11	A>G	CDS	Unknown	BQ2027_MB2491C	missense_variant	MODERATE	nei1_1	ENSB:CqsxoZiGiYgh28i
2740416	B1-11	C>T	CDS	rpib	BQ2027_MB2492C	synonymous_variant	LOW	rpiB	ENSB:QPllX1Ijw3rN3ri
2743023	B6-31	G>C	CDS	pepN	BQ2027_MB2494	synonymous_variant	LOW	pepN	ENSB:hoxPZkQHNEpd9Dk
2748760	B6-41	G>T	CDS	Unknown	BQ2027_MB2500	missense_variant	MODERATE	ENSB:S0Cv3ooJzv6Lcl2	ENSB:S0Cv3ooJzv6Lcl2
2749455	B1-11	A>G	CDS	Unknown	BQ2027_MB2501C	missense_variant	MODERATE	ENSB:fu6NGq-K32oA2ai	ENSB:fu6NGq-K32oA2ai
2749502	B2-11	G>A	CDS	Unknown	BQ2027_MB2501C	synonymous_variant	LOW	ENSB:fu6NGq-K32oA2ai	ENSB:fu6NGq-K32oA2ai
2750813	B3-11	T>C	CDS	gdh	BQ2027_MB2503C	missense_variant	MODERATE	gdh	ENSB:is-CnCjZdlvcATe
2752182	B6-85	G>A	CDS	gdh	BQ2027_MB2503C	synonymous_variant	LOW	gdh	ENSB:is-CnCjZdlvcATe
2753112	B6-53	C>T	CDS	gdh	BQ2027_MB2503C	synonymous_variant	LOW	gdh	ENSB:is-CnCjZdlvcATe
2753440	B6-82	G>A	CDS	gdh	BQ2027_MB2503C	missense_variant	MODERATE	gdh	ENSB:is-CnCjZdlvcATe
2755272	B6-61	G>A	CDS	Unknown	BQ2027_MB2504C	missense_variant	MODERATE	ettA_2	ENSB:XFXld1CDMCMEJw_
2765510	B6-83	G>T	Non-coding	N/A	N/A	upstream_gene_variant	MODIFIER	ENSB:UbMHwFGpwD0Amt1	ENSB:UbMHwFGpwD0Amt1
2766197	B6-41	T>A	CDS	echA14	BQ2027_MB2511	missense_variant	MODERATE	ENSB:atFC9xazb2-365n	ENSB:atFC9xazb2-365n
2766542	B6-85	T>C	CDS	PE_PGRS42d	BQ2027_MB2512C	missense_variant	MODERATE	ENSB:H-DCLC7KOeWe4qC	ENSB:H-DCLC7KOeWe4qC
2770043	B7-11	C>T	CDS	Unknown	BQ2027_MB2515C	missense_variant	MODERATE	ENSB:nOjQYMxMqFbWpyU	ENSB:nOjQYMxMqFbWpyU
2770129	B2-11	G>A	CDS	Unknown	BQ2027_MB2515C	missense_variant	MODERATE	ENSB:nOjQYMxMqFbWpyU	ENSB:nOjQYMxMqFbWpyU
2771658	B6-81	C>T	CDS	Unknown	BQ2027_MB2515C	synonymous_variant	LOW	ENSB:nOjQYMxMqFbWpyU	ENSB:nOjQYMxMqFbWpyU
2771837	B4-11	T>C	CDS	Unknown	BQ2027_MB2515C	missense_variant	MODERATE	ENSB:nOjQYMxMqFbWpyU	ENSB:nOjQYMxMqFbWpyU
2775306	B6-14	C>T	CDS	PE_PGRS43b	BQ2027_MB2517C	missense_variant	MODERATE	ENSB:FLRcSNILUydURrr	ENSB:FLRcSNILUydURrr
2778473	B7-11	G>T	CDS	Unknown	BQ2027_MB2519	stop_gained	HIGH	ENSB:uWwdH1RHFjahO0D	ENSB:uWwdH1RHFjahO0D
2779020	B2-11	G>A	CDS	Unknown	BQ2027_MB2520	missense_variant	MODERATE	ENSB:CF6UICQsyspTRyz	ENSB:CF6UICQsyspTRyz
2779506	B6-84	G>A	CDS	vapb38	BQ2027_MB2521	upstream_gene_variant	MODIFIER	ENSB:FLRcSNILUydURrr	ENSB:FLRcSNILUydURrr
2787510	B2-11	C>G	CDS	accA1	BQ2027_MB2529C	synonymous_variant	LOW	accA1_2	ENSB:9Ru9FRhsGmERXOE
2791265	B6-22	G>A	CDS	fadD35	BQ2027_MB2533C	missense_variant	MODERATE	fadD3_1	ENSB:3DHMKOxtcILROQa
2794372	B6-13	A>G	CDS	Unknown	BQ2027_MB2535	missense_variant	MODERATE	ENSB:YYVgmLvT0ni-ZcY	ENSB:YYVgmLvT0ni-ZcY
2798935	B6-13	G>A	CDS	orn	BQ2027_MB2539	missense_variant	MODERATE	orn	ENSB:aZjVG4JRiWBjVCA
2806221	B1-11	T>C	CDS	ldtb	BQ2027_MB2547C	missense_variant	MODERATE	ldtB	ENSB:UT38VJT5PEowdll
2806603	B6-16	T>C	Non-coding	N/A	N/A	upstream_gene_variant	MODIFIER	ENSB:xQoYPDybk2UlevQ	ENSB:xQoYPDybk2UlevQ
2807871	B2-11	C>T	CDS	PE26	BQ2027_MB2548	synonymous_variant	LOW	ENSB:KdmsTOuB6EQMH5q	ENSB:KdmsTOuB6EQMH5q
2811555	B6-84	C>T	CDS	fas	BQ2027_MB2553C	missense_variant	MODERATE	ENSB:SAzNl8uLRCfPPKA	ENSB:SAzNl8uLRCfPPKA
2819758	B2-11	G>C	CDS	fas	BQ2027_MB2553C	synonymous_variant	LOW	ENSB:SAzNl8uLRCfPPKA	ENSB:SAzNl8uLRCfPPKA
2825731	B6-91	A>G	CDS	vapc39	BQ2027_MB2559C	missense_variant	MODERATE	ENSB:H0Mi2n7YoXYg7xB	ENSB:H0Mi2n7YoXYg7xB
2827003	B6-82	G>A	CDS	Unknown	BQ2027_MB2560C	synonymous_variant	LOW	ENSB:x-s5HFz9k9zAD6R	ENSB:x-s5HFz9k9zAD6R
2828843	B1-11	A>G	CDS	Unknown	BQ2027_MB2560C	synonymous_variant	LOW	ENSB:x-s5HFz9k9zAD6R	ENSB:x-s5HFz9k9zAD6R
2830448	B6-41	G>C	CDS	efp	BQ2027_MB2563C	synonymous_variant	LOW	efp	ENSB:yYcyMwzjx9bBuFC
2836051	B4-11	T>C	Non-coding	N/A	N/A	upstream_gene_variant	MODIFIER	ypdF	ENSB:UUeQWMoZVjRj_PH
2841789	B6-62	G>A	CDS	vapc20	BQ2027_MB2579C	synonymous_variant	LOW	ENSB:fxYFg2zYEz6jtCz	ENSB:fxYFg2zYEz6jtCz
2842839	B6-61	C>T	CDS	Unknown	BQ2027_MB2581C	missense_variant	MODERATE	ENSB:652C8k_XVTsRR7f	ENSB:652C8k_XVTsRR7f
2842943	B6-13	G>C	CDS	Unknown	BQ2027_MB2581C	missense_variant	MODERATE	ENSB:652C8k_XVTsRR7f	ENSB:652C8k_XVTsRR7f
2846282	B6-22	G>C	CDS	alaS	BQ2027_MB2585C	synonymous_variant	LOW	alaS	ENSB:5_DUXUjeO6Xvcvs
2846822	B7-11	A>G	CDS	alaS	BQ2027_MB2585C	synonymous_variant	LOW	alaS	ENSB:5_DUXUjeO6Xvcvs
2847176	B4-11	C>A	CDS	alaS	BQ2027_MB2585C	synonymous_variant	LOW	alaS	ENSB:5_DUXUjeO6Xvcvs
2848398	B1-11	C>G	Non-coding	N/A	N/A	upstream_gene_variant	MODIFIER	aroE	ENSB:CT3g12mmVBSZO4j
2848763	B6-83	G>A	CDS	Unknown	BQ2027_MB2586C	synonymous_variant	LOW	ENSB:B4ZXs2t4KQLwN_1	ENSB:B4ZXs2t4KQLwN_1
2854546	B1-11	C>T	CDS	Unknown	BQ2027_MB2592	missense_variant	MODERATE	ENSB:sKYNLBliww5-GUv	ENSB:sKYNLBliww5-GUv
2855123	B6-51	G>A	CDS	Unknown	BQ2027_MB2592	synonymous_variant	LOW	ENSB:sKYNLBliww5-GUv	ENSB:sKYNLBliww5-GUv
2857394	B6-88	G>T	CDS	Unknown	BQ2027_MB2594	missense_variant	MODERATE	ENSB:muvElil13du-hPn	ENSB:muvElil13du-hPn
2857765	B6-71	G>A	CDS	Unknown	BQ2027_MB2594	synonymous_variant	LOW	ENSB:muvElil13du-hPn	ENSB:muvElil13du-hPn
2862528	B1-11	T>C	CDS	Unknown	BQ2027_MB2597	synonymous_variant	LOW	ENSB:BlezhZP-ketsQ9G	ENSB:BlezhZP-ketsQ9G
2865161	B7-11	A>C	CDS	Unknown	BQ2027_MB2598C	missense_variant	MODERATE	ENSB:SKaCj3KXUMpbsAb	ENSB:SKaCj3KXUMpbsAb
2870414	B2-11	G>A	CDS	Unknown	BQ2027_MB2603	synonymous_variant	LOW	ENSB:b4zQh0XhoqG-MEM	ENSB:b4zQh0XhoqG-MEM
2871772	B6-71	G>A	CDS	Unknown	BQ2027_MB2605	missense_variant	MODERATE	ENSB:uxrJSpe-KI7Uao3	ENSB:uxrJSpe-KI7Uao3
2873040	B6-86	C>T	Non-coding	N/A	N/A	upstream_gene_variant	MODIFIER	aspS	ENSB:Uva_Tu-dhviAB9M
2875417	B6-13	C>A	Non-coding	N/A	N/A	upstream_gene_variant	MODIFIER	ENSB:GyEMgXIobmxmqf_	ENSB:GyEMgXIobmxmqf_
2875783	B1-11	A>G	CDS	dhaA	BQ2027_MB2610	missense_variant	MODERATE	dhaA_1	ENSB:xzJT5nRidl2V9Jk
2881126	B2-11	T>G	CDS	relA	BQ2027_MB2614C	missense_variant	MODERATE	relA	ENSB:HBN1t9F1bS9Q2ND
2881635	B6-89	G>C	CDS	relA	BQ2027_MB2614C	synonymous_variant	LOW	relA	ENSB:HBN1t9F1bS9Q2ND
2883352	B3-11	G>A	CDS	Unknown	BQ2027_MB2616C	synonymous_variant	LOW	ENSB:FpifOMEa3k-Ix6p	ENSB:FpifOMEa3k-Ix6p
2885248	B3-11	A>G	CDS	secF	BQ2027_MB2617C	missense_variant	MODERATE	secF	ENSB:Ks1Zj4_fzoL9vMP
2891529	B1-11	A>G	CDS	fadD9	BQ2027_MB2621	synonymous_variant	LOW	car	ENSB:1OnGSwu-A_FtOWx
2892674	B6-61	A>T	CDS	fadD9	BQ2027_MB2621	missense_variant	MODERATE	car	ENSB:1OnGSwu-A_FtOWx
2895793	B4-11	G>A	CDS	ruvB	BQ2027_MB2623C	synonymous_variant	LOW	ruvB	ENSB:vji0DT05Z6ZokIY
2899163	B2-11	C>T	CDS	Unknown	BQ2027_MB2629	missense_variant	MODERATE	ENSB:bmVcZ0lWTgOKdLB	ENSB:bmVcZ0lWTgOKdLB
2899584	B2-11	C>T	CDS	Unknown	BQ2027_MB2630	synonymous_variant	LOW	ENSB:lVBS7CCIioJ_Ody	ENSB:lVBS7CCIioJ_Ody
2900238	B6-31	A>G	CDS	Unknown	BQ2027_MB2631	synonymous_variant	LOW	ENSB:xpzId3z24tbiwHS	ENSB:xpzId3z24tbiwHS
2901399	B6-86	G>A	CDS	speE	BQ2027_MB2632	missense_variant	MODERATE	speE	ENSB:wU_c8QhO1EAQ1bW
2902473	B6-42	G>A	CDS	vapc41	BQ2027_MB2634	missense_variant	MODERATE	ENSB:t0Fw8odE3HLNK25	ENSB:t0Fw8odE3HLNK25
2902523	B6-13	G>C	CDS	vapc41	BQ2027_MB2634	synonymous_variant	LOW	ENSB:t0Fw8odE3HLNK25	ENSB:t0Fw8odE3HLNK25
2902919	B6-22	G>A	CDS	Unknown	BQ2027_MB2635C	synonymous_variant	LOW	ENSB:1UO1fuYrHreahmR	ENSB:1UO1fuYrHreahmR
2903273	B4-11	C>T	CDS	Unknown	BQ2027_MB2635C	synonymous_variant	LOW	ENSB:1UO1fuYrHreahmR	ENSB:1UO1fuYrHreahmR
2904872	B6-86	G>A	CDS	tesB2	BQ2027_MB2637C	missense_variant	MODERATE	tesB_2	ENSB:Z7p0f3Hlkt4AsB8
2905191	B6-86	C>T	CDS	snzp	BQ2027_MB2638C	missense_variant	MODERATE	pdxS	ENSB:bDwqRz3bsWncvcp
2906401	B4-11	T>G	CDS	pdxH	BQ2027_MB2639	missense_variant	MODERATE	pdxH	ENSB:L_igr5caSmKb0sV
2907607	B7-11	A>G	CDS	PPE42	BQ2027_MB2640	missense_variant	MODERATE	ENSB:SbS4O2W0ZJjZ1SL	ENSB:SbS4O2W0ZJjZ1SL
2915413	B1-11	A>G	CDS	Unknown	BQ2027_MB2647	upstream_gene_variant	MODIFIER	pimA	ENSB:5E_1CYNS4RO-Mof
2917044	B3-11	T>G	Non-coding	N/A	N/A	upstream_gene_variant	MODIFIER	pgsA1	ENSB:L9okj-a-t82E79k
2920658	B1-11	G>A	CDS	Unknown	BQ2027_MB2655	missense_variant	MODERATE	ENSB:tQ3ewyB5HmZLvOk	ENSB:tQ3ewyB5HmZLvOk
2924678	B6-62	C>T	CDS	hrp1	BQ2027_MB2659C	missense_variant	MODERATE	hrp1	ENSB:cLmJDywUGrGAo5Y
2930825	B1-11	A>G	CDS	Unknown	BQ2027_MB2665C	missense_variant	MODERATE	ENSB:1MG948G8F6uNh4x	ENSB:1MG948G8F6uNh4x
2931071	B2-11	T>G	Non-coding	N/A	N/A	upstream_gene_variant	MODIFIER	ENSB:4LA8ywLUo6vF4U_	ENSB:4LA8ywLUo6vF4U_
2931113	B2-11	A>G	Non-coding	N/A	N/A	upstream_gene_variant	MODIFIER	ENSB:4LA8ywLUo6vF4U_	ENSB:4LA8ywLUo6vF4U_
2935950	B6-87	C>T	CDS	dedA	BQ2027_MB2670	synonymous_variant	LOW	ENSB:v65XbPmdbsXwPPM	ENSB:v65XbPmdbsXwPPM
2936095	B6-14	G>A	CDS	dedA	BQ2027_MB2670	missense_variant	MODERATE	ENSB:v65XbPmdbsXwPPM	ENSB:v65XbPmdbsXwPPM
2937773	B6-86	C>T	Non-coding	N/A	N/A	upstream_gene_variant	MODIFIER	ENSB:RXgLqPl9RCK7oy0	ENSB:RXgLqPl9RCK7oy0
2938515	B7-11	C>T	CDS	Unknown	BQ2027_MB2675	missense_variant	MODERATE	arsR1	ENSB:wEQaMqTjo0ybtcg
2939421	B6-62	G>C	CDS	arsC	BQ2027_MB2676	synonymous_variant	LOW	arsC	ENSB:COc3SOg0RT3sU0p
2941612	B4-11	C>G	Non-coding	N/A	N/A	upstream_gene_variant	MODIFIER	ENSB:Eh4UGqK88GruJ9O	ENSB:Eh4UGqK88GruJ9O
2944945	B6-87	C>T	CDS	clpX	BQ2027_MB2686	synonymous_variant	LOW	ENSB:Y4oYrWqUbE-jidT	ENSB:Y4oYrWqUbE-jidT
2946055	B1-11	G>C	CDS	Unknown	BQ2027_MB2687	synonymous_variant	LOW	ENSB:Ra257dol-3KFpph	ENSB:Ra257dol-3KFpph
2946601	B6-83	C>T	CDS	Unknown	BQ2027_MB2688	missense_variant	MODERATE	ENSB:ony857By592fNfD	ENSB:ony857By592fNfD
2946800	B2-11	A>C	CDS	Unknown	BQ2027_MB2689C	missense_variant	MODERATE	zapE	ENSB:VVc9OVAgp6vVpQ4
2947072	B3-11	G>C	CDS	Unknown	BQ2027_MB2689C	missense_variant	MODERATE	zapE	ENSB:VVc9OVAgp6vVpQ4
2947550	B6-84	G>T	CDS	Unknown	BQ2027_MB2689C	missense_variant	MODERATE	zapE	ENSB:VVc9OVAgp6vVpQ4
2949450	B6-22	T>C	CDS	Unknown	BQ2027_MB2691	missense_variant	MODERATE	caeB_2	ENSB:E3Fkb6jYH2qAKDV
2950082	B1-11	T>C	CDS	Unknown	BQ2027_MB2691	missense_variant	MODERATE	caeB_2	ENSB:E3Fkb6jYH2qAKDV
2952414	B6-15	A>G	CDS	Unknown	BQ2027_MB2694C	missense_variant	MODERATE	ENSB:3LBHu4p-lfRKA8i	ENSB:3LBHu4p-lfRKA8i
2956778	B2-11	G>A	CDS	echA15	BQ2027_MB2698	missense_variant	MODERATE	ENSB:ZA89B11ulrYlmn5	ENSB:ZA89B11ulrYlmn5
2960596	B4-11	C>T	CDS	dxs1	BQ2027_MB2701C	missense_variant	MODERATE	dxs_1	ENSB:LutqW2IwO_juK4g
2965418	B6-86	C>A	CDS	Unknown	BQ2027_MB2706C	missense_variant	MODERATE	ENSB:liS_chcA9ST64l-	ENSB:liS_chcA9ST64l-
2967998	B6-13	G>A	CDS	Unknown	BQ2027_MB2708C	missense_variant	MODERATE	rlmCD	ENSB:BdDogKtaj-VUxwb
2968724	B4-11	C>T	CDS	Unknown	BQ2027_MB2709C	missense_variant	MODERATE	kimA	ENSB:RZf6QSY0_yw1uUx
2970944	B6-23	C>T	CDS	ceoB	BQ2027_MB2710	missense_variant	MODERATE	trkA_1	ENSB:1zZNpGZW3JCQ2SL
2972267	B6-84	C>G	CDS	Unknown	BQ2027_MB2712C	missense_variant	MODERATE	ENSB:fI1KJNhYPd_Qmds	ENSB:fI1KJNhYPd_Qmds
2972907	B6-61	T>C	Non-coding	N/A	N/A	upstream_gene_variant	MODIFIER	rlmCD	ENSB:BdDogKtaj-VUxwb
2973324	B6-84	G>A	CDS	Unknown	BQ2027_MB2714	missense_variant	MODERATE	ENSB:jpM_iZl-J3pVESp	ENSB:jpM_iZl-J3pVESp
2973882	B6-11	C>A	CDS	Unknown	BQ2027_MB2715C	missense_variant	MODERATE	ENSB:H4rPUgU6OcNFcuR	ENSB:H4rPUgU6OcNFcuR
2974536	B6-22	C>T	CDS	Unknown	BQ2027_MB2715C	missense_variant	MODERATE	ENSB:H4rPUgU6OcNFcuR	ENSB:H4rPUgU6OcNFcuR
2978979	B4-11	G>C	CDS	sigA	BQ2027_MB2722	missense_variant	MODERATE	sigA	ENSB:xXM2rEhruRGJcg1
2980908	B6-52	A>G	CDS	Unknown	BQ2027_MB2723	missense_variant	MODERATE	rutC	ENSB:cqTcrZ0jORMsnuP
2982921	B7-11	G>T	CDS	Unknown	BQ2027_MB2728	missense_variant	MODERATE	ENSB:_IgZNxq8e8pXgqo	ENSB:_IgZNxq8e8pXgqo
2983008	B6-23	A>G	CDS	Unknown	BQ2027_MB2728	missense_variant	MODERATE	ENSB:_IgZNxq8e8pXgqo	ENSB:_IgZNxq8e8pXgqo
2983515	B7-11	G>A	CDS	sigB	BQ2027_MB2729	missense_variant	MODERATE	sigB	ENSB:mUxOqDK0nSFCliC
2985278	B6-88	C>T	CDS	ideR	BQ2027_MB2730	synonymous_variant	LOW	ideR	ENSB:9rl3fLJdqcRLeWh
2987340	B6-11	C>G	CDS	sthA	BQ2027_MB2732	synonymous_variant	LOW	sthA_2	ENSB:6rLc1gVpKT6oqrl
2989713	B1-11	G>A	CDS	Unknown	BQ2027_MB2734	missense_variant	MODERATE	ENSB:Fuc6NC3F10xWcGg	ENSB:Fuc6NC3F10xWcGg
2992031	B6-12	G>A	Non-coding	N/A	N/A	upstream_gene_variant	MODIFIER	ENSB:_yl2HwyHd2fBOwL	ENSB:_yl2HwyHd2fBOwL
2992678	B1-11	C>T	Non-coding	N/A	N/A	upstream_gene_variant	MODIFIER	ENSB:_yl2HwyHd2fBOwL	ENSB:_yl2HwyHd2fBOwL
2994019	B2-11	A>G	CDS	Unknown	BQ2027_MB2740C	missense_variant	MODERATE	ENSB:TXJvaZ6eiaWzhyq	ENSB:TXJvaZ6eiaWzhyq
2995004	B1-11	G>A	CDS	Unknown	BQ2027_MB2740C	missense_variant	MODERATE	ENSB:TXJvaZ6eiaWzhyq	ENSB:TXJvaZ6eiaWzhyq
2995897	B1-11	T>G	CDS	Unknown	BQ2027_MB2741	upstream_gene_variant	MODIFIER	ENSB:_yl2HwyHd2fBOwL	ENSB:_yl2HwyHd2fBOwL
2997998	B5-11	C>T	CDS	fadE20	BQ2027_MB2743C	synonymous_variant	LOW	mmgC_5	ENSB:jrLjEDja_Ci7SCE
2998243	B1-11	C>G	CDS	fadE20	BQ2027_MB2743C	missense_variant	MODERATE	mmgC_5	ENSB:jrLjEDja_Ci7SCE
2998707	B6-83	G>C	CDS	hflX	BQ2027_MB2744C	missense_variant	MODERATE	hflX	ENSB:ge_kebNiQJskr0j
2998848	B6-14	C>T	CDS	hflX	BQ2027_MB2744C	missense_variant	MODERATE	hflX	ENSB:ge_kebNiQJskr0j
2998856	B7-11	G>A	CDS	hflX	BQ2027_MB2744C	synonymous_variant	LOW	hflX	ENSB:ge_kebNiQJskr0j
3000618	B1-11	G>A	CDS	dapF	BQ2027_MB2745C	synonymous_variant	LOW	dapF	ENSB:B9RkPJOjSUWXAEq
3005502	B6-52	T>C	CDS	Unknown	BQ2027_MB2751C	missense_variant	MODERATE	ENSB:F8kZo2ngth5uQ-k	ENSB:F8kZo2ngth5uQ-k
3006644	B6-61	C>T	CDS	miaB	BQ2027_MB2752C	missense_variant	MODERATE	miaB	ENSB:m91Tzh1DZXQL0ZC
3015552	B2-11	G>A	CDS	PE_PGRS47	BQ2027_MB2761	missense_variant	MODERATE	ENSB:qLHyVk5kzE44J9y	ENSB:qLHyVk5kzE44J9y
3018434	B1-11	G>T	CDS	35kd_ag	BQ2027_MB2765C	missense_variant	MODERATE	ENSB:n6ZYidpDv2VnRO7	ENSB:n6ZYidpDv2VnRO7
3018593	B6-16	G>T	CDS	35kd_ag	BQ2027_MB2765C	missense_variant	MODERATE	ENSB:n6ZYidpDv2VnRO7	ENSB:n6ZYidpDv2VnRO7
3018827	B6-62	T>C	CDS	35kd_ag	BQ2027_MB2765C	missense_variant	MODERATE	ENSB:n6ZYidpDv2VnRO7	ENSB:n6ZYidpDv2VnRO7
3022440	B6-42	G>A	CDS	ftsK	BQ2027_MB2769C	synonymous_variant	LOW	ftsK	ENSB:6IS3P_nGiBIjfFQ
3026974	B6-11	T>A	CDS	rnj	BQ2027_MB2773C	missense_variant	MODERATE	rnj	ENSB:wfOtz0-ywyU2G8T
3027374	B6-61	G>A	CDS	dapA	BQ2027_MB2774C	missense_variant	MODERATE	dapA	ENSB:qX0QvPLGjzhxqO0
3027541	B3-11	G>A	CDS	dapA	BQ2027_MB2774C	synonymous_variant	LOW	dapA	ENSB:qX0QvPLGjzhxqO0
3029976	B1-11	C>T	CDS	hsdM	BQ2027_MB2777C	missense_variant	MODERATE	ENSB:ExITVy1yaZtE-Qa	ENSB:ExITVy1yaZtE-Qa
3032668	B7-11	C>A	CDS	hsdS	BQ2027_MB2782C	missense_variant	MODERATE	ENSB:rasVNle0GLyGoqg	ENSB:rasVNle0GLyGoqg
3034122	B6-13	G>C	CDS	dfrA	BQ2027_MB2785C	synonymous_variant	LOW	folA	ENSB:shFCSsPQbxeVDPk
3036490	B5-11	C>G	Non-coding	N/A	N/A	upstream_gene_variant	MODIFIER	ENSB:FPrOFfuYlyvNHQk	ENSB:FPrOFfuYlyvNHQk
3037620	B5-11	C>G	CDS	Unknown	BQ2027_MB2789C	upstream_gene_variant	MODIFIER	ENSB:rasVNle0GLyGoqg	ENSB:rasVNle0GLyGoqg
3044552	B6-88	C>G	CDS	Unknown	BQ2027_MB2798C	synonymous_variant	LOW	ophA1	ENSB:HB3S-wLwY7EPh8k
3046354	B4-11	T>C	CDS	Unknown	BQ2027_MB2799C	missense_variant	MODERATE	ENSB:Gozhoh8r7ypYkEn	ENSB:Gozhoh8r7ypYkEn
3047967	B1-11	C>T	CDS	alda	BQ2027_MB2802	synonymous_variant	LOW	ENSB:r7Czd-wOQDP7m1h	ENSB:r7Czd-wOQDP7m1h
3053756	B2-11	T>C	Non-coding	N/A	N/A	missense_variant	MODERATE	pnp	ENSB:D3ZkgJtmEJLcES1
3059770	B1-11	G>A	CDS	fadE21	BQ2027_MB2812C	synonymous_variant	LOW	mmgC_6	ENSB:hP4FMTyx8P96XsD
3059806	B7-11	T>C	CDS	fadE21	BQ2027_MB2812C	missense_variant	MODERATE	mmgC_6	ENSB:hP4FMTyx8P96XsD
3060306	B6-42	C>T	CDS	ltp1	BQ2027_MB2813C	synonymous_variant	LOW	fadA_4	ENSB:ThXMja9LpyWUvBS
3062886	B1-11	C>T	CDS	Unknown	BQ2027_MB2815C	missense_variant	MODERATE	ENSB:UDmyrdleKdf3aAe	ENSB:UDmyrdleKdf3aAe
3063350	B1-11	C>T	CDS	truB	BQ2027_MB2816C	missense_variant	MODERATE	truB	ENSB:g9AxSW1rAG6Hx3Y
3066323	B7-11	C>T	CDS	lppV	BQ2027_MB2819C	stop_gained	HIGH	ENSB:KlSNovDuxyUXna2	ENSB:KlSNovDuxyUXna2
3069721	B6-71	G>A	CDS	Unknown	BQ2027_MB2823	missense_variant	MODERATE	cocE_2	ENSB:LUXCRZ74dFvIT2o
3070716	B6-41	A>G	CDS	Unknown	BQ2027_MB2823	missense_variant	MODERATE	cocE_2	ENSB:LUXCRZ74dFvIT2o
3082434	B4-11	A>G	CDS	Unknown	BQ2027_MB2839C	missense_variant	MODERATE	ENSB:WOGR9OTxGW8O498	ENSB:WOGR9OTxGW8O498
3085995	B1-11	T>G	Non-coding	N/A	N/A	upstream_gene_variant	MODIFIER	ENSB:17vGe1QwaQe0IIx	ENSB:17vGe1QwaQe0IIx
3088868	B2-11	C>T	CDS	csm4	BQ2027_MB2844C	missense_variant	MODERATE	csm4	ENSB:QStE_I0_F-jByQ9
3089451	B6-41	G>A	CDS	csm3	BQ2027_MB2845C	missense_variant	MODERATE	csm3	ENSB:fFXYzZoaXkw39b2
3091738	B6-86	C>T	CDS	cas10	BQ2027_MB2847C	missense_variant	MODERATE	ENSB:EQ7Vo2krDjEKIFG	ENSB:EQ7Vo2krDjEKIFG
3094391	B6-86	C>T	CDS	Unknown	BQ2027_MB2849C	synonymous_variant	LOW	ENSB:Z6F_YNMUP3q8s9G	ENSB:Z6F_YNMUP3q8s9G
3094666	B7-11	G>A	Non-coding	N/A	N/A	upstream_gene_variant	MODIFIER	csm3	ENSB:fFXYzZoaXkw39b2
3096895	B4-11	G>C	CDS	Unknown	BQ2027_MB2852C	missense_variant	MODERATE	ENSB:uhguikagTGSHXkA	ENSB:uhguikagTGSHXkA
3097144	B1-11	G>T	CDS	Unknown	BQ2027_MB2852C	missense_variant	MODERATE	ENSB:uhguikagTGSHXkA	ENSB:uhguikagTGSHXkA
3098932	B6-16	T>C	CDS	echA16	echA16	missense_variant	MODERATE	echA8_2	ENSB:iDfsx0rD-O4Z8A_
3100930	B3-11	A>G	CDS	ugpB	BQ2027_MB2857C	missense_variant	MODERATE	ugpB	ENSB:eLoRcn7A3L1z6Bg
3104585	B4-11	C>T	CDS	dinF	BQ2027_MB2861C	upstream_gene_variant	MODIFIER	msiK_2	ENSB:zzGCDDJidIiTFBv
3106064	B2-11	T>C	CDS	rbfA	BQ2027_MB2863C	synonymous_variant	LOW	rbfA	ENSB:TCXazQ-FgheQuHS
3109215	B6-53	T>C	CDS	Unknown	BQ2027_MB2865C	upstream_gene_variant	MODIFIER	nrnA	ENSB:uqHkNHPS7QFbhF4
3114910	B6-52	C>G	CDS	efpA	BQ2027_MB2871C	missense_variant	MODERATE	efpA	ENSB:6BbL-yvD3zWAoqt
3115060	B6-62	G>A	CDS	efpA	BQ2027_MB2871C	missense_variant	MODERATE	efpA	ENSB:6BbL-yvD3zWAoqt
3115153	B6-51	C>G	CDS	efpA	BQ2027_MB2871C	missense_variant	MODERATE	efpA	ENSB:6BbL-yvD3zWAoqt
3116059	B2-11	T>G	CDS	cysG	BQ2027_MB2872C	synonymous_variant	LOW	cysG_2	ENSB:SKgBWekmBYfL-5n
3117834	B3-11	G>T	CDS	cobB	BQ2027_MB2873C	missense_variant	MODERATE	cobB_2	ENSB:A3hhE6pyC05G2gz
3119208	B3-11	G>A	CDS	Unknown	BQ2027_MB2875C	missense_variant	MODERATE	ENSB:gGBSfu41wPDv6ZD	ENSB:gGBSfu41wPDv6ZD
3119442	B7-11	C>T	CDS	Unknown	BQ2027_MB2875C	missense_variant	MODERATE	ENSB:gGBSfu41wPDv6ZD	ENSB:gGBSfu41wPDv6ZD
3120266	B6-53	C>T	CDS	Unknown	BQ2027_MB2875C	synonymous_variant	LOW	ENSB:gGBSfu41wPDv6ZD	ENSB:gGBSfu41wPDv6ZD
3120373	B1-11	C>G	CDS	Unknown	BQ2027_MB2875C	missense_variant	MODERATE	ENSB:gGBSfu41wPDv6ZD	ENSB:gGBSfu41wPDv6ZD
3123387	B4-11	C>T	CDS	PE_PGRS48	BQ2027_MB2878	synonymous_variant	LOW	ENSB:rPqbqeNmAWx9PpR	ENSB:rPqbqeNmAWx9PpR
3125809	B6-15	C>T	CDS	Unknown	BQ2027_MB2879	missense_variant	MODERATE	ENSB:WFskirO0hjqRfQs	ENSB:WFskirO0hjqRfQs
3129144	B6-12	T>G	Non-coding	N/A	N/A	missense_variant	MODERATE	hypB_2	ENSB:Q4hir-hMwTPdSsj
3130508	B6-88	C>G	CDS	aldC	BQ2027_MB2883C	missense_variant	MODERATE	styD	ENSB:ndOVXeI7pnnzwKa
3138320	B6-23	T>C	Non-coding	N/A	N/A	upstream_gene_variant	MODIFIER	ipuC	ENSB:IeL-L9nuOEozHww
3139796	B6-84	G>C	CDS	Unknown	BQ2027_MB2892C	missense_variant	MODERATE	ENSB:eWkDyP5XgkQWbR-	ENSB:eWkDyP5XgkQWbR-
3140137	B7-11	G>A	CDS	Unknown	BQ2027_MB2892C	missense_variant	MODERATE	ENSB:eWkDyP5XgkQWbR-	ENSB:eWkDyP5XgkQWbR-
3144202	B2-11	C>T	CDS	vapb43	BQ2027_MB2896	upstream_gene_variant	MODIFIER	ENSB:eWkDyP5XgkQWbR-	ENSB:eWkDyP5XgkQWbR-
3144645	B2-11	C>T	CDS	vapc43	BQ2027_MB2897	synonymous_variant	LOW	ENSB:kaxZaDEkpghkWN1	ENSB:kaxZaDEkpghkWN1
3145688	B1-11	T>G	Non-coding	N/A	N/A	missense_variant	MODERATE	ENSB:2O87Ddc_fwXP5PR	ENSB:2O87Ddc_fwXP5PR
3146564	B6-42	G>A	CDS	dipZ	BQ2027_MB2899	missense_variant	MODERATE	dipZ	ENSB:2vSPinwVNd_nHdr
3147614	B6-23	G>A	CDS	dipZ	BQ2027_MB2899	missense_variant	MODERATE	dipZ	ENSB:2vSPinwVNd_nHdr
3151212	B2-11	A>G	CDS	Unknown	BQ2027_MB2904C	missense_variant	MODERATE	rlmN	ENSB:O6nbixxhklRU9xx
3152417	B7-11	T>C	CDS	cdsA	BQ2027_MB2905C	missense_variant	MODERATE	cdsA	ENSB:jTQYeCnH-NPDPWf
3152771	B4-11	T>G	CDS	frr	BQ2027_MB2906C	missense_variant	MODERATE	frr	ENSB:Yn25P31u-GVnA2G
3153887	B6-15	C>T	CDS	pyrH	BQ2027_MB2907C	missense_variant	MODERATE	pyrH	ENSB:rEG5bTWEmv9gv2J
3154758	B6-14	G>T	CDS	Unknown	BQ2027_MB2908	missense_variant	MODERATE	ENSB:c0V2K-EFaf7YvHZ	ENSB:c0V2K-EFaf7YvHZ
3157750	B6-53	G>A	CDS	Unknown	BQ2027_MB2911	missense_variant	MODERATE	ENSB:aWUSzycrFi-QRrL	ENSB:aWUSzycrFi-QRrL
3159182	B5-11	G>A	CDS	amiC	BQ2027_MB2912C	missense_variant	MODERATE	amiC	ENSB:xD6VuSzAU62eDhR
3159999	B6-86	T>G	CDS	tsf	BQ2027_MB2913C	synonymous_variant	LOW	tsf	ENSB:BbHz6hFKlvLwVVY
3163259	B3-11	C>T	Non-coding	N/A	N/A	upstream_gene_variant	MODIFIER	amiC	ENSB:xD6VuSzAU62eDhR
3163477	B2-11	G>A	CDS	Unknown	BQ2027_MB2917	missense_variant	MODERATE	fgd	ENSB:pIkEeB4n3Efkz0Z
3164986	B6-62	G>A	CDS	xerC	BQ2027_MB2918C	missense_variant	MODERATE	xerC_2	ENSB:LHbgGY2pehZXfJD
3165010	B6-42	G>A	CDS	xerC	BQ2027_MB2918C	missense_variant	MODERATE	xerC_2	ENSB:LHbgGY2pehZXfJD
3165171	B7-11	G>A	CDS	xerC	BQ2027_MB2918C	synonymous_variant	LOW	xerC_2	ENSB:LHbgGY2pehZXfJD
3166274	B4-11	C>T	CDS	dprA	BQ2027_MB2920C	synonymous_variant	LOW	dprA	ENSB:vEaDp-W8fKFZjiR
3166573	B6-15	G>A	CDS	dprA	BQ2027_MB2920C	missense_variant	MODERATE	dprA	ENSB:vEaDp-W8fKFZjiR
3166744	B6-13	A>G	CDS	dprA	BQ2027_MB2920C	missense_variant	MODERATE	dprA	ENSB:vEaDp-W8fKFZjiR
3167499	B6-62	G>A	CDS	Unknown	BQ2027_MB2921C	missense_variant	MODERATE	comM	ENSB:N6dtQXmidgXsCmb
3167693	B6-83	G>A	CDS	Unknown	BQ2027_MB2921C	missense_variant	MODERATE	comM	ENSB:N6dtQXmidgXsCmb
3172252	B4-11	G>A	CDS	fdhF	BQ2027_MB2924C	missense_variant	MODERATE	ENSB:431sAdv4xCILs1Y	ENSB:431sAdv4xCILs1Y
3173114	B6-53	G>A	CDS	rnhB	BQ2027_MB2926C	missense_variant	MODERATE	ENSB:o_ldyRIZPz9oFmS	ENSB:o_ldyRIZPz9oFmS
3173264	B6-52	C>T	CDS	rnhB	BQ2027_MB2926C	synonymous_variant	LOW	rnhB	ENSB:_xSY8vfxO4T6aEt
3173568	B6-16	T>C	CDS	rnhB	BQ2027_MB2926C	missense_variant	MODERATE	rnhB	ENSB:_xSY8vfxO4T6aEt
3173619	B3-11	T>C	CDS	rnhB	BQ2027_MB2926C	missense_variant	MODERATE	rnhB	ENSB:_xSY8vfxO4T6aEt
3176266	B6-85	C>T	CDS	lppW	BQ2027_MB2929	synonymous_variant	LOW	lppW	ENSB:3661uSzpKei0UJS
3181535	B4-11	G>A	CDS	Unknown	BQ2027_MB2937C	synonymous_variant	LOW	ENSB:qHWEVO6kvjtpCpH	ENSB:qHWEVO6kvjtpCpH
3183873	B6-12	G>A	CDS	pknI	BQ2027_MB2938C	missense_variant	MODERATE	pknI	ENSB:E-32ENZvkmTsaWS
3184331	B1-11	T>C	CDS	pknI	BQ2027_MB2938C	missense_variant	MODERATE	pknI	ENSB:E-32ENZvkmTsaWS
3185535	B4-11	T>G	CDS	Unknown	BQ2027_MB2939C	missense_variant	MODERATE	ENSB:HbHe0vwtUDpFIzy	ENSB:HbHe0vwtUDpFIzy
3189288	B3-11	A>G	CDS	glnD	BQ2027_MB2942C	missense_variant	MODERATE	glnD	ENSB:BPkwrHapA28x-jj
3190941	B1-11	C>A	CDS	glnD	BQ2027_MB2942C	missense_variant	MODERATE	glnD	ENSB:BPkwrHapA28x-jj
3191587	B6-87	C>T	CDS	glnD	BQ2027_MB2942C	missense_variant	MODERATE	glnD	ENSB:BPkwrHapA28x-jj
3195738	B4-11	C>T	CDS	smc	BQ2027_MB2946C	missense_variant	MODERATE	smc	ENSB:DRyee9ZDfGiUnRG
3195948	B6-22	C>T	CDS	smc	BQ2027_MB2946C	missense_variant	MODERATE	smc	ENSB:DRyee9ZDfGiUnRG
3197712	B6-13	G>A	CDS	smc	BQ2027_MB2946C	synonymous_variant	LOW	smc	ENSB:DRyee9ZDfGiUnRG
3202557	B3-11	T>C	CDS	Unknown	BQ2027_MB2952C	missense_variant	MODERATE	ENSB:FvS49uWb4DPoN9B	ENSB:FvS49uWb4DPoN9B
3202580	B1-11	C>T	CDS	Unknown	BQ2027_MB2952C	missense_variant	MODERATE	ENSB:FvS49uWb4DPoN9B	ENSB:FvS49uWb4DPoN9B
3204542	B6-62	G>A	Non-coding	N/A	N/A	upstream_gene_variant	MODIFIER	fpg1	ENSB:z3xaCyVVwd8r30g
3207200	B6-89	G>A	CDS	ppsA	BQ2027_MB2956	synonymous_variant	LOW	ppsA_2	ENSB:VT8J7B4UA21WpvN
3207492	B3-11	G>A	CDS	ppsA	BQ2027_MB2956	missense_variant	MODERATE	ppsA_2	ENSB:VT8J7B4UA21WpvN
3211524	B4-11	G>T	CDS	ppsA	BQ2027_MB2956	missense_variant	MODERATE	ppsA_2	ENSB:VT8J7B4UA21WpvN
3212055	B1-11	G>A	CDS	ppsA	BQ2027_MB2956	missense_variant	MODERATE	ppsA_2	ENSB:VT8J7B4UA21WpvN
3214781	B4-11	G>A	CDS	ppsB	BQ2027_MB2957	missense_variant	MODERATE	ppsB	ENSB:H9-78qbb5-LHMte
3215158	B6-86	G>A	CDS	ppsB	BQ2027_MB2957	synonymous_variant	LOW	ppsB	ENSB:H9-78qbb5-LHMte
3220672	B6-31	A>C	CDS	ppsC	BQ2027_MB2958	missense_variant	MODERATE	ppsC	ENSB:wka-wlrWw19uuZB
3221352	B1-11	C>G	CDS	ppsC	BQ2027_MB2958	synonymous_variant	LOW	ppsC	ENSB:wka-wlrWw19uuZB
3224344	B6-53	C>T	CDS	ppsD	BQ2027_MB2959	missense_variant	MODERATE	ppsD	ENSB:OytDAqlQq86fN24
3225825	B3-11	G>A	CDS	ppsD	BQ2027_MB2959	missense_variant	MODERATE	ppsD	ENSB:OytDAqlQq86fN24
3228203	B7-11	T>C	CDS	ppsD	BQ2027_MB2959	synonymous_variant	LOW	ppsD	ENSB:OytDAqlQq86fN24
3230333	B5-11	G>A	CDS	ppsE	BQ2027_MB2960	missense_variant	MODERATE	ppsE	ENSB:JRDY7CvQauF2o40
3231808	B6-42	C>A	CDS	ppsE	BQ2027_MB2960	synonymous_variant	LOW	ppsE	ENSB:JRDY7CvQauF2o40
3237819	B6-42	T>C	CDS	mas	BQ2027_MB2965C	missense_variant	MODERATE	mas	ENSB:wM0SW_UwCAe4M7C
3239453	B3-11	G>A	CDS	mas	BQ2027_MB2965C	synonymous_variant	LOW	mas	ENSB:wM0SW_UwCAe4M7C
3240775	B6-11	G>A	CDS	mas	BQ2027_MB2965C	missense_variant	MODERATE	mas	ENSB:wM0SW_UwCAe4M7C
3241493	B1-11	G>T	CDS	mas	BQ2027_MB2965C	missense_variant	MODERATE	mas	ENSB:wM0SW_UwCAe4M7C
3243850	B6-62	C>T	Non-coding	N/A	N/A	upstream_gene_variant	MODIFIER	mas	ENSB:wM0SW_UwCAe4M7C
3244324	B1-11	T>G	CDS	fadD28	BQ2027_MB2966	missense_variant	MODERATE	ENSB:Aza9uTUWvkpF8_m	ENSB:Aza9uTUWvkpF8_m
3248190	B6-81	T>C	CDS	mmpL7	BQ2027_MB2967	synonymous_variant	LOW	mmpL7	ENSB:1lili9J3apFWula
3248656	B3-11	C>G	CDS	mmpL7	BQ2027_MB2967	missense_variant	MODERATE	mmpL7	ENSB:1lili9J3apFWula
3249097	B6-83	G>A	Non-coding	N/A	N/A	upstream_gene_variant	MODIFIER	ENSB:X2-X0-vh766rqWe	ENSB:X2-X0-vh766rqWe
3250813	B7-11	G>A	CDS	Unknown	BQ2027_MB2969	upstream_gene_variant	MODIFIER	ENSB:YED6SP9YCFUqSqb	ENSB:YED6SP9YCFUqSqb
3251766	B7-11	A>G	CDS	lppX	BQ2027_MB2970C	missense_variant	MODERATE	lppX	ENSB:pzvCvfb1E8twnYc
3251774	B6-82	C>G	CDS	lppX	BQ2027_MB2970C	synonymous_variant	LOW	lppX	ENSB:pzvCvfb1E8twnYc
3252307	B6-23	T>G	CDS	lppX	BQ2027_MB2970C	missense_variant	MODERATE	lppX	ENSB:pzvCvfb1E8twnYc
3252911	B1-11	C>T	CDS	pks1	BQ2027_MB2971C	synonymous_variant	LOW	ENSB:cEUKVh0uApw0Jv7	ENSB:cEUKVh0uApw0Jv7
3256582	B6-87	G>A	CDS	pks1	BQ2027_MB2971C	missense_variant	MODERATE	ENSB:cEUKVh0uApw0Jv7	ENSB:cEUKVh0uApw0Jv7
3257363	B6-71	G>C	CDS	pks1	BQ2027_MB2971C	missense_variant	MODERATE	ENSB:cEUKVh0uApw0Jv7	ENSB:cEUKVh0uApw0Jv7
3267422	B7-11	C>A	CDS	Unknown	BQ2027_MB2977	synonymous_variant	LOW	ENSB:o6tk8NmRiKTjcN7	ENSB:o6tk8NmRiKTjcN7
3273535	B6-31	C>T	CDS	Unknown	BQ2027_MB2983C	synonymous_variant	LOW	ENSB:c4UvtYMwG7Kko3X	ENSB:c4UvtYMwG7Kko3X
3274301	B3-11	A>G	CDS	Unknown	BQ2027_MB2984C	upstream_gene_variant	MODIFIER	ENSB:4X6cdyn9uTdpQlb	ENSB:4X6cdyn9uTdpQlb
3275186	B1-11	G>T	CDS	Unknown	BQ2027_MB2986C	synonymous_variant	LOW	ENSB:x5uQRK9COLQA2nb	ENSB:x5uQRK9COLQA2nb
3276565	B6-62	T>C	CDS	Unknown	BQ2027_MB2987	missense_variant	MODERATE	ENSB:6GwtKjPQat4UU_P	ENSB:6GwtKjPQat4UU_P
3277732	B6-23	C>G	CDS	purU	BQ2027_MB2988	missense_variant	MODERATE	purU	ENSB:gI2n2YyoSyXnQfx
3279361	B3-11	T>C	Non-coding	N/A	N/A	missense_variant	MODERATE	ENSB:QDhJY7X98Qqu7Ex	ENSB:QDhJY7X98Qqu7Ex
3281561	B6-12	G>A	CDS	pca	BQ2027_MB2991C	synonymous_variant	LOW	pycA	ENSB:NvziRzYOrvkVf6J
3282525	B3-11	G>A	CDS	pca	BQ2027_MB2991C	synonymous_variant	LOW	pycA	ENSB:NvziRzYOrvkVf6J
3283127	B6-42	G>T	CDS	pca	BQ2027_MB2991C	synonymous_variant	LOW	pycA	ENSB:NvziRzYOrvkVf6J
3283635	B6-14	G>A	CDS	pca	BQ2027_MB2991C	synonymous_variant	LOW	pycA	ENSB:NvziRzYOrvkVf6J
3285995	B6-22	G>A	CDS	lipN	BQ2027_MB2994C	synonymous_variant	LOW	nlhH_3	ENSB:jsXL_Qu0i0tGasm
3286985	B4-11	T>C	Non-coding	N/A	N/A	upstream_gene_variant	MODIFIER	pycA	ENSB:NvziRzYOrvkVf6J
3288204	B1-11	G>A	CDS	Unknown	BQ2027_MB2997C	synonymous_variant	LOW	ENSB:uXAPs-sUUTRP9ZN	ENSB:uXAPs-sUUTRP9ZN
3293588	B6-53	G>T	CDS	ung	BQ2027_MB3000C	missense_variant	MODERATE	ung	ENSB:wbVs_EsaVnlgooN
3294770	B6-82	C>T	CDS	thiL	BQ2027_MB3001C	missense_variant	MODERATE	thiL	ENSB:qIoce7T-P3rSmz5
3294771	B2-11	G>C	CDS	thiL	BQ2027_MB3001C	synonymous_variant	LOW	thiL	ENSB:qIoce7T-P3rSmz5
3297558	B2-11	A>G	CDS	Unknown	BQ2027_MB3004	missense_variant	MODERATE	ENSB:Io825xh2qwQj0CX	ENSB:Io825xh2qwQj0CX
3298101	B7-11	G>A	CDS	ddlA	BQ2027_MB3005C	synonymous_variant	LOW	ddl	ENSB:oyfblHKtoSguDH3
3298313	B4-11	C>T	CDS	ddlA	BQ2027_MB3005C	missense_variant	MODERATE	ddl	ENSB:oyfblHKtoSguDH3
3300118	B1-11	T>C	CDS	cofC	BQ2027_MB3007	missense_variant	MODERATE	fbiD	ENSB:8orQ-9SLK5Clli1
3304410	B2-11	T>C	CDS	hupB	BQ2027_MB3010C	missense_variant	MODERATE	hup	ENSB:wkG3jGX3BgU5vwV
3304946	B2-11	C>G	Non-coding	N/A	N/A	upstream_gene_variant	MODIFIER	gpsA	ENSB:kDKREghj-RrEs__
3308042	B1-11	T>G	CDS	Unknown	BQ2027_MB3014C	missense_variant	MODERATE	ENSB:HUblKKWjc8QPXSW	ENSB:HUblKKWjc8QPXSW
3310831	B2-11	G>C	CDS	gltS	BQ2027_MB3016C	missense_variant	MODERATE	gltX	ENSB:zMefOTbwTRE0Kc-
3316149	B7-11	G>A	CDS	Unknown	BQ2027_MB3021	missense_variant	MODERATE	ENSB:DjKrdYcoKfNm5KB	ENSB:DjKrdYcoKfNm5KB
3320300	B6-85	T>C	Non-coding	N/A	N/A	upstream_gene_variant	MODIFIER	serA	ENSB:UvOQkO-S-0FeBdH
3321666	B6-12	G>A	CDS	ilvN	BQ2027_MB3027C	synonymous_variant	LOW	ilvH	ENSB:3HqM8uNvj0IPwx1
3330907	B2-11	G>A	Non-coding	N/A	N/A	upstream_gene_variant	MODIFIER	rutF	ENSB:ObJNS6wW2jE6vqg
3332618	B1-11	A>C	CDS	gatC	BQ2027_MB3037C	missense_variant	MODERATE	gatC	ENSB:3E2WaKVv8f3vakV
3336530	B1-11	T>C	CDS	Unknown	BQ2027_MB3040C	synonymous_variant	LOW	ENSB:vAPM6OijDdjGkJh	ENSB:vAPM6OijDdjGkJh
3337338	B1-11	A>C	CDS	lpqA	BQ2027_MB3041	missense_variant	MODERATE	ENSB:vg8ifnhwbDckdGi	ENSB:vg8ifnhwbDckdGi
3347355	B6-83	A>G	CDS	Unknown	BQ2027_MB3053C	synonymous_variant	LOW	ENSB:6giqUvTENrYeIFd	ENSB:6giqUvTENrYeIFd
3348930	B6-92	G>C	CDS	fixB	BQ2027_MB3054C	missense_variant	MODERATE	etfA	ENSB:-doFnUyWfs7yV86
3355645	B4-11	C>T	CDS	Unknown	BQ2027_MB3060C	synonymous_variant	LOW	ENSB:FMyasxe7K3vH5tt	ENSB:FMyasxe7K3vH5tt
3362411	B6-91	T>C	CDS	Unknown	BQ2027_MB3067C	synonymous_variant	LOW	ylmA	ENSB:zoWRpMXko2tZIfZ
3366087	B1-11	G>A	Non-coding	N/A	N/A	upstream_gene_variant	MODIFIER	ENSB:zMlupjpW3JS80by	ENSB:zMlupjpW3JS80by
3368453	B2-11	G>A	CDS	Unknown	BQ2027_MB3072C	missense_variant	MODERATE	ENSB:m4ry0xwF3av9Pht	ENSB:m4ry0xwF3av9Pht
3370189	B6-23	G>A	CDS	nrdF2	BQ2027_MB3074C	synonymous_variant	LOW	nrdF2	ENSB:Y0dUv1cciTdnHn6
3371989	B1-11	T>C	CDS	Unknown	BQ2027_MB3075C	missense_variant	MODERATE	ENSB:2tFD7h0W-p9dgfY	ENSB:2tFD7h0W-p9dgfY
3373762	B6-84	C>T	CDS	nrdE	BQ2027_MB3077C	synonymous_variant	LOW	nrdE	ENSB:RI3SDgYciNaCuvk
3374614	B6-11	G>A	CDS	nrdE	BQ2027_MB3077C	synonymous_variant	LOW	nrdE	ENSB:RI3SDgYciNaCuvk
3377821	B6-71	G>A	CDS	dinP	BQ2027_MB3082	synonymous_variant	LOW	dinB1_2	ENSB:tXA-WoJAqJ1Yws8
3378425	B1-11	A>G	CDS	dinP	BQ2027_MB3082	missense_variant	MODERATE	dinB1_2	ENSB:tXA-WoJAqJ1Yws8
3379201	B6-81	A>C	CDS	Unknown	BQ2027_MB3083C	synonymous_variant	LOW	sadH_2	ENSB:dLeid0GcvbXV77h
3385810	B6-81	G>A	CDS	fadE22b	BQ2027_MB3087C	synonymous_variant	LOW	ENSB:zPibTselAGCEqJV	ENSB:zPibTselAGCEqJV
3390499	B1-11	C>T	Non-coding	N/A	N/A	upstream_gene_variant	MODIFIER	ENSB:zPibTselAGCEqJV	ENSB:zPibTselAGCEqJV
3391870	B6-11	G>A	CDS	Unknown	BQ2027_MB3093	missense_variant	MODERATE	rcdA	ENSB:t0BhEaE2SWh6GJ0
3396650	B2-11	G>A	Non-coding	N/A	N/A	upstream_gene_variant	MODIFIER	pgm	ENSB:nTdvn09NN0pT3J2
3397925	B1-11	G>A	CDS	Unknown	BQ2027_MB3101	missense_variant	MODERATE	ENSB:x2Kv8ot9i422vOU	ENSB:x2Kv8ot9i422vOU
3402946	B7-11	G>A	CDS	Unknown	BQ2027_MB3106C	missense_variant	MODERATE	ENSB:wG6iaXq9b_1ORbx	ENSB:wG6iaXq9b_1ORbx
3404182	B6-22	C>T	CDS	pknK	BQ2027_MB3107C	synonymous_variant	LOW	pknK	ENSB:uO03xyTYT3GFqLk
3405232	B6-62	C>T	CDS	pknK	BQ2027_MB3107C	synonymous_variant	LOW	pknK	ENSB:uO03xyTYT3GFqLk
3411351	B6-12	C>T	CDS	lipR	BQ2027_MB3111	synonymous_variant	LOW	lipR	ENSB:MlBMuJNx2QfHACj
3414645	B6-84	C>G	CDS	Unknown	BQ2027_MB3114	synonymous_variant	LOW	ENSB:VK7etOK9FD9sar6	ENSB:VK7etOK9FD9sar6
3418374	B6-83	T>C	Non-coding	N/A	N/A	upstream_gene_variant	MODIFIER	ENSB:RzKOatpdyfdu5lT	ENSB:RzKOatpdyfdu5lT
3418800	B4-11	G>A	Non-coding	N/A	N/A	synonymous_variant	LOW	ENSB:WqHDskmm581r5Cx	ENSB:WqHDskmm581r5Cx
3419825	B6-53	A>G	CDS	Unknown	BQ2027_MB3117	missense_variant	MODERATE	ENSB:RzKOatpdyfdu5lT	ENSB:RzKOatpdyfdu5lT
3422482	B6-71	G>A	CDS	Unknown	BQ2027_MB3119C	missense_variant	MODERATE	yedI	ENSB:PPonwlsWW_Nf_8-
3422650	B2-11	A>G	CDS	Unknown	BQ2027_MB3119C	missense_variant	MODERATE	yedI	ENSB:PPonwlsWW_Nf_8-
3425859	B6-92	G>A	CDS	Unknown	BQ2027_MB3123	synonymous_variant	LOW	ENSB:wyj4lXx_qvsOe0F	ENSB:wyj4lXx_qvsOe0F
3429658	B6-11	C>T	CDS	Unknown	BQ2027_MB3126C	missense_variant	MODERATE	ENSB:Ui9F-JPnLV3er1T	ENSB:Ui9F-JPnLV3er1T
3430869	B6-61	G>A	CDS	ftsX	BQ2027_MB3128C	missense_variant	MODERATE	ftsX	ENSB:uzsdjGdXjIyQDXL
3431046	B6-13	G>A	CDS	ftsX	BQ2027_MB3128C	missense_variant	MODERATE	ftsX	ENSB:uzsdjGdXjIyQDXL
3432038	B3-11	C>A	CDS	ftsE	BQ2027_MB3129C	synonymous_variant	LOW	ftsE	ENSB:Z-X-3YuFvPngg89
3434672	B4-11	C>T	CDS	prfB	BQ2027_MB3132C	synonymous_variant	LOW	prfB	ENSB:K_TPysNTr5OYzOB
3437385	B6-62	T>C	CDS	agpS	BQ2027_MB3134C	synonymous_variant	LOW	ENSB:D4bEvdfo40LnHY3	ENSB:D4bEvdfo40LnHY3
3439473	B6-92	C>T	CDS	moaA1	BQ2027_MB3136	missense_variant	MODERATE	moaA1_1	ENSB:dEdh3H1oKvzY_ht
3440561	B2-11	A>C	CDS	moaC1	BQ2027_MB3138	missense_variant	MODERATE	moaC1_1	ENSB:0QdwGC4f-qdcIuc
3440793	B7-11	G>T	CDS	moaD1	BQ2027_MB3139	missense_variant	MODERATE	ENSB:3rwgttAAD0XK608	ENSB:3rwgttAAD0XK608
3443611	B6-53	A>T	CDS	Unknown	BQ2027_MB3142	missense_variant	MODERATE	ENSB:1cmhGvBaDf8oa_J	ENSB:1cmhGvBaDf8oa_J
3445749	B1-11	C>A	CDS	cyp141	BQ2027_MB3144	missense_variant	MODERATE	cysA1_2	ENSB:JnkT26uNO1jg8EK
3452196	B7-11	A>G	CDS	Unknown	BQ2027_MB3152C	missense_variant	MODERATE	ENSB:0Xvg7HG69GkAd-G	ENSB:0Xvg7HG69GkAd-G
3453219	B2-11	C>T	CDS	tgs1	BQ2027_MB3154C	synonymous_variant	LOW	tgs1	ENSB:cx8f8QI2zIoxoWf
3457989	B7-11	G>A	CDS	devR	BQ2027_MB3157C	synonymous_variant	LOW	devR	ENSB:nmk5yEy2KNsmC9Y
3470386	B6-81	C>G	CDS	PPE52	BQ2027_MB3168C	missense_variant	MODERATE	ENSB:rKk_FLGMcIhwYGK	ENSB:rKk_FLGMcIhwYGK
3471603	B1-11	C>A	CDS	nuoB	BQ2027_MB3170	synonymous_variant	LOW	nuoB	ENSB:DZqqjxQYAm7TDpU
3472879	B1-11	G>T	CDS	nuoD	BQ2027_MB3172	synonymous_variant	LOW	nuoD	ENSB:ZnL3FOW8WfPUmbX
3479997	B6-52	C>T	CDS	nuoH	BQ2027_MB3176	synonymous_variant	LOW	nuoH	ENSB:cloTv7zP8p0byuh
3480332	B3-11	A>G	CDS	nuoI	BQ2027_MB3177	missense_variant	MODERATE	nuoI	ENSB:F5BzzlmV1P0vScA
3483615	B7-11	G>A	CDS	nuoL	BQ2027_MB3180	missense_variant	MODERATE	nuoL	ENSB:XdAnR2lqDOPJZlI
3485944	B6-81	G>A	CDS	nuoN	BQ2027_MB3182	missense_variant	MODERATE	nuoN	ENSB:FRT-rK38hHeuVYH
3486722	B6-14	T>C	CDS	nuoN	BQ2027_MB3182	missense_variant	MODERATE	nuoN	ENSB:FRT-rK38hHeuVYH
3492148	B7-11	G>A	CDS	Unknown	BQ2027_MB3186C	synonymous_variant	LOW	yeaW	ENSB:w5A3ZO2poeyUsbW
3493669	B7-11	T>C	CDS	Unknown	BQ2027_MB3188C	missense_variant	MODERATE	ENSB:A2Agoenf5EdGezF	ENSB:A2Agoenf5EdGezF
3494228	B6-15	T>C	CDS	Unknown	BQ2027_MB3188C	missense_variant	MODERATE	ENSB:A2Agoenf5EdGezF	ENSB:A2Agoenf5EdGezF
3496981	B7-11	T>G	CDS	Unknown	BQ2027_MB3191C	missense_variant	MODERATE	ENSB:1dy3a-UdcOIkTTP	ENSB:1dy3a-UdcOIkTTP
3498763	B1-11	C>T	CDS	Unknown	BQ2027_MB3193	synonymous_variant	LOW	ENSB:-t8bIH0id_Cc35O	ENSB:-t8bIH0id_Cc35O
3500301	B6-85	G>A	CDS	aofH	BQ2027_MB3195	missense_variant	MODERATE	aofH	ENSB:VwD5NMpFKbH4OUl
3502058	B4-11	G>A	CDS	hpx	BQ2027_MB3196C	synonymous_variant	LOW	rutD_2	ENSB:fh0sGGGUk48TmrL
3504303	B6-13	T>C	CDS	Unknown	BQ2027_MB3199	missense_variant	MODERATE	ENSB:LoTM0V5Q-1Y5rXq	ENSB:LoTM0V5Q-1Y5rXq
3505211	B3-11	C>T	CDS	Unknown	BQ2027_MB3200	missense_variant	MODERATE	aam	ENSB:DBZ9gZu16m9FeMw
3506284	B4-11	A>G	CDS	mesTb	BQ2027_MB3201C	missense_variant	MODERATE	ENSB:5UIsZH-eYXA9gby	ENSB:5UIsZH-eYXA9gby
3507468	B3-11	G>A	CDS	Unknown	BQ2027_MB3203	synonymous_variant	LOW	bpoC_2	ENSB:fdZf10KthTPF5q6
3513205	B3-11	G>A	Non-coding	N/A	N/A	upstream_gene_variant	MODIFIER	ENSB:XldspkxhI9n3tHF	ENSB:XldspkxhI9n3tHF
3518234	B1-11	G>C	Non-coding	N/A	N/A	upstream_gene_variant	MODIFIER	ENSB:IPrNufYoOqWt3Fx	ENSB:IPrNufYoOqWt3Fx
3518567	B4-11	T>G	CDS	Unknown	BQ2027_MB3214	missense_variant	MODERATE	ENSB:LTHSemfji03LK4n	ENSB:LTHSemfji03LK4n
3522934	B6-84	G>C	CDS	Unknown	BQ2027_MB3216C	missense_variant	MODERATE	ylbL	ENSB:jAkFgZ6GpTTMz1X
3529570	B2-11	T>G	CDS	uvrD2	BQ2027_MB3222C	missense_variant	MODERATE	uvrD2	ENSB:3QwiXo5_cCK8DD0
3529645	B1-11	G>A	CDS	uvrD2	BQ2027_MB3222C	missense_variant	MODERATE	uvrD2	ENSB:3QwiXo5_cCK8DD0
3536673	B6-22	T>C	CDS	Unknown	BQ2027_MB3227C	synonymous_variant	LOW	rep_2	ENSB:NSOKZL5ByB7s-pg
3547794	B6-86	G>A	CDS	rhlE	BQ2027_MB3237	missense_variant	MODERATE	deaD_2	ENSB:WtlONRYz7znDlHc
3552824	B4-11	C>T	CDS	Unknown	BQ2027_MB3243C	missense_variant	MODERATE	ENSB:0tfjWKHsFZeEkyZ	ENSB:0tfjWKHsFZeEkyZ
3553877	B6-42	G>A	CDS	Unknown	BQ2027_MB3244	missense_variant	MODERATE	yegS	ENSB:89DWEDqQkW2vwrS
3554399	B6-42	A>C	CDS	Unknown	BQ2027_MB3244	missense_variant	MODERATE	yegS	ENSB:89DWEDqQkW2vwrS
3556967	B7-11	G>A	Non-coding	N/A	N/A	upstream_gene_variant	MODIFIER	ENSB:0tfjWKHsFZeEkyZ	ENSB:0tfjWKHsFZeEkyZ
3558963	B4-11	T>C	CDS	Unknown	BQ2027_MB3251	missense_variant	MODERATE	ENSB:NYC4gFaAx4A3E8j	ENSB:NYC4gFaAx4A3E8j
3562403	B3-11	C>T	CDS	aroA	BQ2027_MB3256	synonymous_variant	LOW	aroA	ENSB:0uyRmi3liryTGnO
3563678	B6-62	C>T	CDS	aroA	BQ2027_MB3256	synonymous_variant	LOW	aroA	ENSB:0uyRmi3liryTGnO
3563762	B6-22	G>A	CDS	Unknown	BQ2027_MB3257	missense_variant	MODERATE	rsgA	ENSB:7YVvqaMXrGsBhme
3564409	B7-11	T>C	CDS	Unknown	BQ2027_MB3257	synonymous_variant	LOW	rsgA	ENSB:7YVvqaMXrGsBhme
3564896	B2-11	C>A	CDS	desa3	BQ2027_MB3258C	missense_variant	MODERATE	desA3	ENSB:8Uw2t_wHdIBtxHl
3566268	B6-62	G>A	CDS	Unknown	BQ2027_MB3259C	synonymous_variant	LOW	ENSB:BGLfEoxw0joWkAb	ENSB:BGLfEoxw0joWkAb
3570063	B4-11	A>G	CDS	tgs3	BQ2027_MB3262C	missense_variant	MODERATE	ENSB:0TiLQJcMP34oAWf	ENSB:0TiLQJcMP34oAWf
3570505	B6-87	T>C	CDS	Unknown	BQ2027_MB3263	missense_variant	MODERATE	ENSB:pSvSJBwyVADVxmP	ENSB:pSvSJBwyVADVxmP
3572261	B6-14	G>A	CDS	Unknown	BQ2027_MB3265C	missense_variant	MODERATE	amhM	ENSB:lUPZ2JOaaenS986
3574802	B6-51	G>A	CDS	Unknown	BQ2027_MB3267C	synonymous_variant	LOW	mdtD_2	ENSB:UUKMrtqomHi5CqV
3574955	B2-11	G>A	CDS	Unknown	BQ2027_MB3267C	synonymous_variant	LOW	mdtD_2	ENSB:UUKMrtqomHi5CqV
3575448	B6-83	G>A	CDS	Unknown	BQ2027_MB3267C	missense_variant	MODERATE	mdtD_2	ENSB:UUKMrtqomHi5CqV
3577163	B5-11	G>T	CDS	secA1	BQ2027_MB3268C	synonymous_variant	LOW	secA1	ENSB:dsoPQMRt6bk83XZ
3577320	B6-89	T>C	CDS	secA1	BQ2027_MB3268C	missense_variant	MODERATE	secA1	ENSB:dsoPQMRt6bk83XZ
3579701	B6-61	C>T	CDS	hpf	BQ2027_MB3269C	synonymous_variant	LOW	hpf	ENSB:XmwN9czO_KLUtdc
3582382	B1-11	G>C	CDS	lpqB	BQ2027_MB3272C	synonymous_variant	LOW	lpqB	ENSB:j3g-_0lJVoQeBye
3588316	B6-22	G>A	CDS	sahH	BQ2027_MB3276C	synonymous_variant	LOW	ahcY	ENSB:j666XW949otZ0vH
3591452	B2-11	G>C	CDS	Unknown	BQ2027_MB3281C	synonymous_variant	LOW	yhdG_2	ENSB:bATXJRTgeJd_s1O
3591970	B6-13	C>T	CDS	Unknown	BQ2027_MB3281C	missense_variant	MODERATE	yhdG_2	ENSB:bATXJRTgeJd_s1O
3592447	B7-11	T>G	CDS	Unknown	BQ2027_MB3281C	missense_variant	MODERATE	yhdG_2	ENSB:bATXJRTgeJd_s1O
3593491	B6-52	G>A	CDS	Unknown	BQ2027_MB3282	synonymous_variant	LOW	ENSB:Du_BeMmArnpkP6g	ENSB:Du_BeMmArnpkP6g
3598580	B1-11	T>C	CDS	Unknown	BQ2027_MB3287	missense_variant	MODERATE	ENSB:IyKwXaEERpeohXU	ENSB:IyKwXaEERpeohXU
3598711	B3-11	A>G	CDS	Unknown	BQ2027_MB3287	missense_variant	MODERATE	ENSB:IyKwXaEERpeohXU	ENSB:IyKwXaEERpeohXU
3600600	B2-11	G>A	CDS	fbiB	BQ2027_MB3290	missense_variant	MODERATE	fbiB	ENSB:y3i-tYdbKFkKOT9
3606409	B6-85	G>A	CDS	rmlD	BQ2027_MB3294C	synonymous_variant	LOW	rmlD	ENSB:aD1xl2wPQYmxYuS
3608622	B3-11	G>A	CDS	Unknown	BQ2027_MB3296	missense_variant	MODERATE	ENSB:o-dsLQDG8JIhfS8	ENSB:o-dsLQDG8JIhfS8
3609675	B1-11	C>T	CDS	ctpC	BQ2027_MB3298	missense_variant	MODERATE	ctpC	ENSB:_uQZUiubI6J0QYK
3615637	B6-91	A>C	CDS	Unknown	BQ2027_MB3301	missense_variant	MODERATE	ENSB:Yo7hlCzO8jEWpgL	ENSB:Yo7hlCzO8jEWpgL
3617674	B6-13	C>T	CDS	purK	BQ2027_MB3304C	missense_variant	MODERATE	purK	ENSB:JrTPqNLZ1UPu9XB
3618952	B6-22	C>G	CDS	Unknown	BQ2027_MB3305	missense_variant	MODERATE	ENSB:OaPSRxS4aRxpJhB	ENSB:OaPSRxS4aRxpJhB
3622899	B2-11	C>T	CDS	acce5	BQ2027_MB3309	synonymous_variant	LOW	ENSB:q0kIn3rjGEDIf-Y	ENSB:q0kIn3rjGEDIf-Y
3623816	B3-11	G>T	CDS	Unknown	BQ2027_MB3310	missense_variant	MODERATE	ENSB:mm7ZMS683GDwdB0	ENSB:mm7ZMS683GDwdB0
3627428	B6-82	G>A	CDS	sigF	BQ2027_MB3314C	synonymous_variant	LOW	sigF	ENSB:Rq4evXEoh84_Odq
3629375	B2-11	C>G	Non-coding	N/A	N/A	upstream_gene_variant	MODIFIER	sigF	ENSB:Rq4evXEoh84_Odq
3630061	B2-11	C>T	CDS	lat	BQ2027_MB3318C	synonymous_variant	LOW	lat	ENSB:jG3OxHzaL4QUJZf
3631802	B6-84	G>A	CDS	Unknown	BQ2027_MB3320	synonymous_variant	LOW	ENSB:1Yg6ogclkUqVtfr	ENSB:1Yg6ogclkUqVtfr
3633047	B6-21	G>A	CDS	pcd	BQ2027_MB3321	missense_variant	MODERATE	gabD	ENSB:FAuevBQxfbHt9pA
3633827	B3-11	T>G	CDS	pcd	BQ2027_MB3321	missense_variant	MODERATE	gabD	ENSB:FAuevBQxfbHt9pA
3637591	B7-11	T>C	CDS	lhr	BQ2027_MB3324	missense_variant	MODERATE	srmB	ENSB:ihTKrs4bCP1yNHW
3638955	B6-41	C>T	CDS	lhr	BQ2027_MB3324	synonymous_variant	LOW	srmB	ENSB:ihTKrs4bCP1yNHW
3639553	B1-11	G>A	CDS	lhr	BQ2027_MB3324	missense_variant	MODERATE	srmB	ENSB:ihTKrs4bCP1yNHW
3643314	B7-11	T>C	CDS	atsB	BQ2027_MB3327C	missense_variant	MODERATE	ENSB:zb9ClcJUl2gLMXb	ENSB:zb9ClcJUl2gLMXb
3643541	B6-11	G>A	CDS	atsB	BQ2027_MB3327C	missense_variant	MODERATE	ENSB:zb9ClcJUl2gLMXb	ENSB:zb9ClcJUl2gLMXb
3644266	B1-11	T>C	CDS	atsB	BQ2027_MB3327C	synonymous_variant	LOW	ENSB:zb9ClcJUl2gLMXb	ENSB:zb9ClcJUl2gLMXb
3645430	B3-11	C>A	CDS	Unknown	BQ2027_MB3328C	missense_variant	MODERATE	ENSB:CFnb1VyPIWlNBOF	ENSB:CFnb1VyPIWlNBOF
3648753	B6-91	G>A	CDS	lpdA	BQ2027_MB3331C	missense_variant	MODERATE	lpdA_2	ENSB:dfakCXL9EpsWLNU
3651165	B3-11	A>G	CDS	amiA1	BQ2027_MB3333C	synonymous_variant	LOW	scmP	ENSB:MYempf-VdPve4wz
3654302	B6-13	G>A	CDS	pmmB	BQ2027_MB3336	missense_variant	MODERATE	ENSB:x2HGa-aNATglwIe	ENSB:x2HGa-aNATglwIe
3655045	B2-11	T>C	CDS	pmmB	BQ2027_MB3336	missense_variant	MODERATE	ENSB:x2HGa-aNATglwIe	ENSB:x2HGa-aNATglwIe
3655206	B4-11	A>G	CDS	pmmB	BQ2027_MB3336	missense_variant	MODERATE	ENSB:x2HGa-aNATglwIe	ENSB:x2HGa-aNATglwIe
3657371	B6-22	G>A	CDS	Unknown	BQ2027_MB3339	missense_variant	MODERATE	ENSB:FNSumrbDfizlVPZ	ENSB:FNSumrbDfizlVPZ
3657632	B4-11	G>A	CDS	Unknown	BQ2027_MB3339	missense_variant	MODERATE	ENSB:FNSumrbDfizlVPZ	ENSB:FNSumrbDfizlVPZ
3659695	B6-22	A>G	CDS	Unknown	BQ2027_MB3341C	missense_variant	MODERATE	mtp	ENSB:VG2cuxRCbqAQPAL
3660246	B6-87	G>A	CDS	add	BQ2027_MB3342C	missense_variant	MODERATE	add	ENSB:hWOFLMY18uldXe9
3660559	B6-83	C>T	CDS	add	BQ2027_MB3342C	synonymous_variant	LOW	add	ENSB:hWOFLMY18uldXe9
3664338	B6-91	C>A	CDS	sdhA	BQ2027_MB3347	missense_variant	MODERATE	sdhA_2	ENSB:DqPBY6ReGic1o-k
3667783	B6-11	C>T	CDS	Unknown	BQ2027_MB3351C	missense_variant	MODERATE	ENSB:FHWmXU5S3Tlwj0E	ENSB:FHWmXU5S3Tlwj0E
3675692	B6-22	G>T	CDS	sigJ	BQ2027_MB3361C	missense_variant	MODERATE	sigJ	ENSB:HvBvVLB2X7Wggu2
3676805	B3-11	C>T	CDS	Unknown	BQ2027_MB3362	missense_variant	MODERATE	ENSB:7u3JBr-TubvIIGm	ENSB:7u3JBr-TubvIIGm
3677264	B6-85	T>C	CDS	Unknown	BQ2027_MB3362	missense_variant	MODERATE	ENSB:7u3JBr-TubvIIGm	ENSB:7u3JBr-TubvIIGm
3677277	B7-11	C>T	CDS	Unknown	BQ2027_MB3362	synonymous_variant	LOW	ENSB:7u3JBr-TubvIIGm	ENSB:7u3JBr-TubvIIGm
3681492	B1-11	A>G	Non-coding	N/A	N/A	upstream_gene_variant	MODIFIER	ENSB:QUuMQYDxD6VXhsc	ENSB:QUuMQYDxD6VXhsc
3686878	B6-14	T>C	CDS	icd1	BQ2027_MB3371C	synonymous_variant	LOW	icd	ENSB:20dMV8KI4y8fg0S
3688054	B6-81	G>A	CDS	metC	BQ2027_MB3372	missense_variant	MODERATE	metY	ENSB:OslCbMqhR-hCpx_
3688339	B2-11	G>C	CDS	metC	BQ2027_MB3372	missense_variant	MODERATE	metY	ENSB:OslCbMqhR-hCpx_
3688592	B7-11	C>A	CDS	metC	BQ2027_MB3372	missense_variant	MODERATE	metY	ENSB:OslCbMqhR-hCpx_
3689116	B6-71	C>T	CDS	metC	BQ2027_MB3372	missense_variant	MODERATE	metY	ENSB:OslCbMqhR-hCpx_
3691855	B6-22	G>A	CDS	PPE54	BQ2027_MB3375C	synonymous_variant	LOW	ENSB:lZraeH9sQTZLCuc	ENSB:lZraeH9sQTZLCuc
3693040	B3-11	G>A	CDS	PPE54	BQ2027_MB3375C	synonymous_variant	LOW	ENSB:lZraeH9sQTZLCuc	ENSB:lZraeH9sQTZLCuc
3701738	B3-11	C>A	CDS	PPE55b	BQ2027_MB3379C	missense_variant	MODERATE	ENSB:cEBzNLnsO_GrI4D	ENSB:cEBzNLnsO_GrI4D
3701807	B1-11	G>A	CDS	PPE55b	BQ2027_MB3379C	stop_gained	HIGH	ENSB:cEBzNLnsO_GrI4D	ENSB:cEBzNLnsO_GrI4D
3707359	B6-52	A>G	CDS	PPE55a	BQ2027_MB3380C	missense_variant	MODERATE	ENSB:0eL_a-AEJHNyOPR	ENSB:0eL_a-AEJHNyOPR
3707866	B1-11	A>G	CDS	PPE55a	BQ2027_MB3380C	missense_variant	MODERATE	ENSB:0eL_a-AEJHNyOPR	ENSB:0eL_a-AEJHNyOPR
3709857	B1-11	C>T	CDS	PPE55a	BQ2027_MB3380C	missense_variant	MODERATE	ENSB:0eL_a-AEJHNyOPR	ENSB:0eL_a-AEJHNyOPR
3712401	B2-11	C>T	CDS	Unknown	BQ2027_MB3382C	missense_variant	MODERATE	ENSB:sI1XjbK9Cy1Wv31	ENSB:sI1XjbK9Cy1Wv31
3712828	B1-11	G>A	CDS	Unknown	BQ2027_MB3382C	missense_variant	MODERATE	ENSB:sI1XjbK9Cy1Wv31	ENSB:sI1XjbK9Cy1Wv31
3712859	B6-13	G>A	CDS	Unknown	BQ2027_MB3382C	synonymous_variant	LOW	ENSB:sI1XjbK9Cy1Wv31	ENSB:sI1XjbK9Cy1Wv31
3716475	B6-61	G>A	CDS	PPE56d	BQ2027_MB3383C	upstream_gene_variant	MODIFIER	ENSB:sI1XjbK9Cy1Wv31	ENSB:sI1XjbK9Cy1Wv31
3716589	B1-11	G>A	CDS	PPE56d	BQ2027_MB3383C	upstream_gene_variant	MODIFIER	ENSB:sI1XjbK9Cy1Wv31	ENSB:sI1XjbK9Cy1Wv31
3718788	B3-11	A>G	CDS	PPE56b	BQ2027_MB3384C	missense_variant	MODERATE	ENSB:V4S08h0zKQbfgXx	ENSB:V4S08h0zKQbfgXx
3720536	B6-91	G>A	CDS	PPE56b	BQ2027_MB3384C	synonymous_variant	LOW	ENSB:V4S08h0zKQbfgXx	ENSB:V4S08h0zKQbfgXx
3721062	B6-89	T>C	CDS	PPE56b	BQ2027_MB3384C	missense_variant	MODERATE	ENSB:V4S08h0zKQbfgXx	ENSB:V4S08h0zKQbfgXx
3732322	B1-11	G>A	CDS	Unknown	BQ2027_MB3398C	missense_variant	MODERATE	ENSB:Bt5swgnN-NJADQ_	ENSB:Bt5swgnN-NJADQ_
3733663	B4-11	T>C	CDS	Unknown	BQ2027_MB3400C	missense_variant	MODERATE	ENSB:zkxsxGGML7EP34L	ENSB:zkxsxGGML7EP34L
3747702	B7-11	G>A	CDS	amiD	BQ2027_MB3409	synonymous_variant	LOW	amiD_2	ENSB:nNU_mOabrWL91Sd
3751627	B2-11	T>C	CDS	dxs2	BQ2027_MB3413C	synonymous_variant	LOW	dxs_2	ENSB:racFxy7tLeTphbW
3755014	B1-11	T>G	CDS	idsB	BQ2027_MB3415C	missense_variant	MODERATE	ENSB:MOSJAgg4sFmRgBQ	ENSB:MOSJAgg4sFmRgBQ
3755307	B7-11	T>C	Non-coding	N/A	N/A	upstream_gene_variant	MODIFIER	ENSB:kaTe743U80yG51-	ENSB:kaTe743U80yG51-
3758550	B4-11	C>T	CDS	PE_PGRS52	BQ2027_MB3420	stop_gained	HIGH	ENSB:e8Ky_XbbaSBp_NH	ENSB:e8Ky_XbbaSBp_NH
3761027	B1-11	A>G	CDS	htdy	BQ2027_MB3421C	missense_variant	MODERATE	ENSB:hcmdnOSBdi0WOWE	ENSB:hcmdnOSBdi0WOWE
3762212	B6-82	G>A	CDS	lpqD	BQ2027_MB3422	missense_variant	MODERATE	ENSB:lHUC3lQXld5Esq1	ENSB:lHUC3lQXld5Esq1
3762627	B4-11	A>G	CDS	acrA1	BQ2027_MB3423	missense_variant	MODERATE	ENSB:n8nzfKiuzAD1sch	ENSB:n8nzfKiuzAD1sch
3763701	B1-11	C>T	CDS	acrA1	BQ2027_MB3423	missense_variant	MODERATE	ENSB:n8nzfKiuzAD1sch	ENSB:n8nzfKiuzAD1sch
3765542	B6-11	C>A	CDS	iunH	BQ2027_MB3425	missense_variant	MODERATE	rihA	ENSB:8MOOxmobKx5lQTV
3766435	B6-61	G>A	CDS	Unknown	BQ2027_MB3426C	synonymous_variant	LOW	dinB	ENSB:hB9_q1HCwbq-wLB
3769174	B2-11	C>A	Non-coding	N/A	N/A	upstream_gene_variant	MODIFIER	cmaA1	ENSB:hg6fYq-9ktUvek9
3773957	B6-89	G>A	Non-coding	N/A	N/A	upstream_gene_variant	MODIFIER	guaA	ENSB:fPOKM6JM37MlAf7
3776549	B1-11	A>G	CDS	Unknown	BQ2027_MB3434	synonymous_variant	LOW	ENSB:cb7pkLIBNd8gJiz	ENSB:cb7pkLIBNd8gJiz
3785311	B6-81	T>G	CDS	choD	BQ2027_MB3443C	missense_variant	MODERATE	choD	ENSB:NTQd3226IiIwsWw
3787772	B1-11	G>A	CDS	guaB2	BQ2027_MB3445C	synonymous_variant	LOW	guaB	ENSB:nFmX6LrMEnjDsFs
3791621	B6-81	A>G	Non-coding	N/A	N/A	upstream_gene_variant	MODIFIER	guaB3	ENSB:a-x23dyYnBfwgbH
3795962	B6-21	G>A	CDS	rimI	BQ2027_MB3454C	missense_variant	MODERATE	rimI	ENSB:U9DQOtj4T-kY7Wh
3797482	B6-71	T>C	CDS	alr	BQ2027_MB3457C	missense_variant	MODERATE	alr	ENSB:N28-PbgGJ8vQrIp
3799052	B6-15	C>T	CDS	Unknown	BQ2027_MB3458C	upstream_gene_variant	MODIFIER	groS	ENSB:Z1o1pIvwE_CrY4S
3799224	B7-11	A>G	Non-coding	N/A	N/A	upstream_gene_variant	MODIFIER	groS	ENSB:Z1o1pIvwE_CrY4S
3811455	B6-14	C>T	CDS	Unknown	BQ2027_MB3469C	missense_variant	MODERATE	ENSB:UY3_MhUXevp3SIh	ENSB:UY3_MhUXevp3SIh
3814253	B1-11	G>A	CDS	rplM	BQ2027_MB3473C	missense_variant	MODERATE	rplM	ENSB:6WniW8qWRe67IPQ
3814419	B6-88	G>A	CDS	rplM	BQ2027_MB3473C	synonymous_variant	LOW	rplM	ENSB:6WniW8qWRe67IPQ
3821162	B6-86	A>G	CDS	eccd4	BQ2027_MB3478	missense_variant	MODERATE	eccD1_1	ENSB:4vOih9pzHYICOqJ
3825991	B6-31	G>C	CDS	cut4	BQ2027_MB3482	synonymous_variant	LOW	cut3_2	ENSB:Q84Qah4cXx6gLZv
3827068	B6-13	T>C	CDS	Unknown	BQ2027_MB3483	missense_variant	MODERATE	ENSB:Dh47_crfAgIONct	ENSB:Dh47_crfAgIONct
3827499	B1-11	A>G	CDS	Unknown	BQ2027_MB3483	missense_variant	MODERATE	ENSB:Dh47_crfAgIONct	ENSB:Dh47_crfAgIONct
3827894	B3-11	T>C	CDS	Unknown	BQ2027_MB3483	synonymous_variant	LOW	ENSB:Dh47_crfAgIONct	ENSB:Dh47_crfAgIONct
3828728	B6-51	G>A	CDS	truA	BQ2027_MB3484C	missense_variant	MODERATE	truA	ENSB:yUnkLY-oeo7p8-L
3830462	B4-11	G>A	CDS	rpoA	BQ2027_MB3486C	synonymous_variant	LOW	rpoA	ENSB:Mw-HhxcVSBSeaFk
3832251	B6-23	G>A	Non-coding	N/A	N/A	upstream_gene_variant	MODIFIER	truA	ENSB:yUnkLY-oeo7p8-L
3837399	B4-11	C>T	CDS	rmlB2	BQ2027_MB3497C	synonymous_variant	LOW	fcl	ENSB:ZdkYs_NbjyEvVN0
3837680	B1-11	G>A	CDS	rmlB2	BQ2027_MB3497C	missense_variant	MODERATE	fcl	ENSB:ZdkYs_NbjyEvVN0
3840986	B1-11	C>G	CDS	Unknown	BQ2027_MB3500C	missense_variant	MODERATE	ENSB:7JKlnzf-3dDLZxy	ENSB:7JKlnzf-3dDLZxy
3843129	B7-11	T>C	CDS	kgtP	BQ2027_MB3503C	missense_variant	MODERATE	kgtP	ENSB:WXgmNxv07vkUz9_
3844920	B1-11	T>C	CDS	PE31	BQ2027_MB3504	missense_variant	MODERATE	ENSB:tdf7f8EMAu0u7na	ENSB:tdf7f8EMAu0u7na
3844988	B3-11	C>G	CDS	PE31	BQ2027_MB3504	missense_variant	MODERATE	ENSB:tdf7f8EMAu0u7na	ENSB:tdf7f8EMAu0u7na
3846859	B2-11	C>T	CDS	Unknown	BQ2027_MB3507	missense_variant	MODERATE	ENSB:RnuJEl50nydMVKK	ENSB:RnuJEl50nydMVKK
3852252	B1-11	A>G	CDS	Unknown	BQ2027_MB3513C	synonymous_variant	LOW	ENSB:FK7mruUyhhBsd4r	ENSB:FK7mruUyhhBsd4r
3852407	B4-11	G>A	CDS	Unknown	BQ2027_MB3513C	missense_variant	MODERATE	ENSB:FK7mruUyhhBsd4r	ENSB:FK7mruUyhhBsd4r
3855642	B7-11	G>A	Non-coding	N/A	N/A	upstream_gene_variant	MODIFIER	ENSB:IS0R2FX8SCCnSgP	ENSB:IS0R2FX8SCCnSgP
3857828	B6-53	G>A	CDS	Unknown	BQ2027_MB3518	synonymous_variant	LOW	ENSB:nFfl3kEOP6ZjqBB	ENSB:nFfl3kEOP6ZjqBB
3858563	B6-62	C>G	CDS	otsA	BQ2027_MB3520	missense_variant	MODERATE	otsA	ENSB:irRtf7KZEQ3chNM
3860398	B1-11	A>G	CDS	Unknown	BQ2027_MB3521	missense_variant	MODERATE	ENSB:XgsetHY-Lvg62ui	ENSB:XgsetHY-Lvg62ui
3860537	B6-84	G>A	CDS	Unknown	BQ2027_MB3522C	synonymous_variant	LOW	ENSB:u8oHdIIJnhN-kQ3	ENSB:u8oHdIIJnhN-kQ3
3861392	B6-41	T>C	CDS	Unknown	BQ2027_MB3523C	missense_variant	MODERATE	ENSB:KeWSEqawm-YDfNf	ENSB:KeWSEqawm-YDfNf
3864899	B6-21	G>C	CDS	mce4D	BQ2027_MB3526C	missense_variant	MODERATE	ENSB:c5vULC9QRwExYVo	ENSB:c5vULC9QRwExYVo
3865430	B6-13	C>A	CDS	mce4D	BQ2027_MB3526C	missense_variant	MODERATE	ENSB:c5vULC9QRwExYVo	ENSB:c5vULC9QRwExYVo
3871159	B6-23	T>C	CDS	Unknown	BQ2027_MB3532C	synonymous_variant	LOW	ENSB:-jh8Cr58oW0SINb	ENSB:-jh8Cr58oW0SINb
3871540	B1-11	G>C	CDS	Unknown	BQ2027_MB3532C	synonymous_variant	LOW	ENSB:-jh8Cr58oW0SINb	ENSB:-jh8Cr58oW0SINb
3872257	B7-11	G>T	CDS	fdxD	BQ2027_MB3533C	synonymous_variant	LOW	ENSB:lspu9VXMsISzGw-	ENSB:lspu9VXMsISzGw-
3875639	B6-53	C>T	CDS	fadD17	BQ2027_MB3536	synonymous_variant	LOW	ENSB:k6iXf8dn4i_b1r5	ENSB:k6iXf8dn4i_b1r5
3879863	B7-11	A>G	CDS	PE_PGRS53	BQ2027_MB3537	missense_variant	MODERATE	ENSB:Rxj7RXw7gGvK_ut	ENSB:Rxj7RXw7gGvK_ut
3880558	B2-11	T>A	CDS	PE_PGRS53	BQ2027_MB3537	missense_variant	MODERATE	ENSB:Rxj7RXw7gGvK_ut	ENSB:Rxj7RXw7gGvK_ut
3881047	B4-11	T>C	CDS	PE_PGRS54	BQ2027_MB3538	missense_variant	MODERATE	ENSB:6WPz1VaKWr6QAn-	ENSB:6WPz1VaKWr6QAn-
3883015	B6-88	G>A	CDS	PE_PGRS54	BQ2027_MB3538	missense_variant	MODERATE	ENSB:6WPz1VaKWr6QAn-	ENSB:6WPz1VaKWr6QAn-
3888418	B2-11	T>C	CDS	PE_PGRS55	BQ2027_MB3541	missense_variant	MODERATE	ENSB:FwqeyUxm-A7t2er	ENSB:FwqeyUxm-A7t2er
3888463	B6-61	G>A	CDS	PE_PGRS55	BQ2027_MB3541	missense_variant	MODERATE	ENSB:FwqeyUxm-A7t2er	ENSB:FwqeyUxm-A7t2er
3892572	B6-61	G>C	CDS	PE_PGRS55	BQ2027_MB3541	missense_variant	MODERATE	ENSB:FwqeyUxm-A7t2er	ENSB:FwqeyUxm-A7t2er
3895152	B1-11	T>C	CDS	PE_PGRS57	BQ2027_MB3543	missense_variant	MODERATE	ENSB:iclJWugYtVbBeuP	ENSB:iclJWugYtVbBeuP
3899215	B6-13	G>A	CDS	fadD19	BQ2027_MB3544C	synonymous_variant	LOW	ENSB:Um3t47-FE4RUDmb	ENSB:Um3t47-FE4RUDmb
3899539	B6-82	A>G	CDS	fadD19	BQ2027_MB3544C	synonymous_variant	LOW	ENSB:Um3t47-FE4RUDmb	ENSB:Um3t47-FE4RUDmb
3901780	B6-85	G>A	CDS	Unknown	BQ2027_MB3546	missense_variant	MODERATE	ENSB:JgoHETnm48IoTPx	ENSB:JgoHETnm48IoTPx
3903882	B6-41	G>A	CDS	Unknown	BQ2027_MB3549	synonymous_variant	LOW	ENSB:BvOCxcLD-Figoq6	ENSB:BvOCxcLD-Figoq6
3906427	B1-11	G>C	CDS	ltp4	BQ2027_MB3552	missense_variant	MODERATE	ENSB:1US-XhFVE7ovsRZ	ENSB:1US-XhFVE7ovsRZ
3908800	B6-91	A>G	CDS	Unknown	BQ2027_MB3554	missense_variant	MODERATE	pknD_4	ENSB:8xbQexuxhpVPvQy
3911278	B6-23	C>T	CDS	Unknown	BQ2027_MB3557	missense_variant	MODERATE	ENSB:fKn5Zn4usqc0xIX	ENSB:fKn5Zn4usqc0xIX
3913260	B6-42	G>A	Non-coding	N/A	N/A	upstream_gene_variant	MODIFIER	yrdA	ENSB:Nv_d-o-halnxkYt
3916767	B6-21	C>T	Non-coding	N/A	N/A	upstream_gene_variant	MODIFIER	ENSB:PBiLM6qd_HW8vO9	ENSB:PBiLM6qd_HW8vO9
3918264	B3-11	G>A	Non-coding	N/A	N/A	upstream_gene_variant	MODIFIER	ENSB:dE_MAFQtjhpp9Xy	ENSB:dE_MAFQtjhpp9Xy
3919424	B6-11	T>C	CDS	PPE62	BQ2027_MB3563C	missense_variant	MODERATE	ENSB:DLsoN3NQVcn-ODf	ENSB:DLsoN3NQVcn-ODf
3920120	B3-11	G>T	Non-coding	N/A	N/A	upstream_gene_variant	MODIFIER	fabG	ENSB:yDdJyz-vQrpzwr4
3921938	B6-71	G>A	CDS	hsag	BQ2027_MB3565C	missense_variant	MODERATE	mhpF	ENSB:yq0qWQJsrkX-haO
3930990	B6-13	C>T	CDS	fadE28	BQ2027_MB3574C	upstream_gene_variant	MODIFIER	ENSB:vEPJgOpVoTIHJiJ	ENSB:vEPJgOpVoTIHJiJ
3933697	B4-11	C>T	CDS	fadA5	BQ2027_MB3576	synonymous_variant	LOW	fadA5	ENSB:p51aq3vwgH1_7pB
3933900	B1-11	T>C	CDS	fadA5	BQ2027_MB3576	missense_variant	MODERATE	fadA5	ENSB:p51aq3vwgH1_7pB
3933962	B7-11	G>A	CDS	fadA5	BQ2027_MB3576	missense_variant	MODERATE	fadA5	ENSB:p51aq3vwgH1_7pB
3937764	B7-11	T>C	CDS	Unknown	BQ2027_MB3581	missense_variant	MODERATE	ENSB:f_vWtjQVtPm1jd0	ENSB:f_vWtjQVtPm1jd0
3940875	B6-71	T>C	CDS	fdxB	BQ2027_MB3584	missense_variant	MODERATE	hmp_3	ENSB:fG4p5Dthw5DfAtG
3944251	B6-83	G>A	CDS	fadA6	BQ2027_MB3586C	synonymous_variant	LOW	pcaF	ENSB:SmjSSesZiNhG6At
3945206	B7-11	G>C	CDS	Unknown	BQ2027_MB3587C	synonymous_variant	LOW	kstR2_2	ENSB:0fy_zsrFQvraoCg
3948447	B3-11	G>A	CDS	fadE30	BQ2027_MB3590C	synonymous_variant	LOW	ENSB:cxmdy-1GFc3T2Q0	ENSB:cxmdy-1GFc3T2Q0
3954951	B2-11	A>G	CDS	aspB	BQ2027_MB3595	missense_variant	MODERATE	aspC_2	ENSB:RM-Y5zDAaMYs5ZW
3966140	B2-11	T>C	CDS	lppH	BQ2027_MB3607	missense_variant	MODERATE	ENSB:ayima2A1__uyL56	ENSB:ayima2A1__uyL56
3969558	B2-11	A>C	CDS	Unknown	BQ2027_MB3610C	missense_variant	MODERATE	ENSB:7BIilbY-r1AaiIF	ENSB:7BIilbY-r1AaiIF
3970134	B2-11	C>T	CDS	cysS1	BQ2027_MB3611C	missense_variant	MODERATE	cysS	ENSB:jkSazwU1ssb4KH7
3972394	B1-11	C>T	CDS	ispD	BQ2027_MB3613C	missense_variant	MODERATE	ispD	ENSB:UdgfK2eMJx9Wf0x
3973032	B7-11	T>G	CDS	Unknown	BQ2027_MB3614C	synonymous_variant	LOW	carD	ENSB:os8SluERiQRmjQf
3973089	B6-71	T>G	CDS	Unknown	BQ2027_MB3614C	missense_variant	MODERATE	carD	ENSB:os8SluERiQRmjQf
3974686	B1-11	G>A	CDS	radA	BQ2027_MB3616	missense_variant	MODERATE	radA	ENSB:P4m-207trbFNTO9
3977886	B1-11	G>A	CDS	canb	BQ2027_MB3619C	missense_variant	MODERATE	mtcA2	ENSB:8IlxIGDnZM4n6ce
3979220	B7-11	T>A	CDS	PE_PGRS58	BQ2027_MB3621C	synonymous_variant	LOW	ENSB:xGWtvgfH8nT_04p	ENSB:xGWtvgfH8nT_04p
3981342	B6-88	G>T	CDS	Unknown	BQ2027_MB3622C	missense_variant	MODERATE	bpoC_3	ENSB:3nKPzJFpvz3NDGh
3982608	B1-11	A>G	CDS	lpqF	BQ2027_MB3624	synonymous_variant	LOW	ENSB:YILLmpkj2MxaV6n	ENSB:YILLmpkj2MxaV6n
3983963	B6-61	G>A	CDS	Unknown	BQ2027_MB3625	synonymous_variant	LOW	ENSB:ORt3Ye5pzzj4Saj	ENSB:ORt3Ye5pzzj4Saj
3993563	B6-15	G>C	CDS	Unknown	BQ2027_MB3633C	missense_variant	MODERATE	ENSB:U5PzPWNOFeLRmvO	ENSB:U5PzPWNOFeLRmvO
3995790	B7-11	G>A	CDS	Unknown	BQ2027_MB3635C	synonymous_variant	LOW	ENSB:glKTwKGKFHCqLWn	ENSB:glKTwKGKFHCqLWn
3996350	B6-86	T>C	CDS	folK	BQ2027_MB3636C	synonymous_variant	LOW	folK	ENSB:My65lSBJBfXKlIe
3999874	B6-12	T>C	CDS	ftsH	BQ2027_MB3640C	synonymous_variant	LOW	ftsH_2	ENSB:oluNvxmbJbhYuni
4002062	B1-11	T>C	CDS	espd	BQ2027_MB3644C	synonymous_variant	LOW	espD	ENSB:wddknU26rXTWg2c
4002134	B1-11	G>A	CDS	espd	BQ2027_MB3644C	synonymous_variant	LOW	espD	ENSB:wddknU26rXTWg2c
4004155	B1-11	G>T	Non-coding	N/A	N/A	upstream_gene_variant	MODIFIER	ftsH_2	ENSB:oluNvxmbJbhYuni
4007443	B6-86	C>A	CDS	Unknown	BQ2027_MB3650C	missense_variant	MODERATE	ENSB:p6vjoDGulNNpx4O	ENSB:p6vjoDGulNNpx4O
4008801	B2-11	A>G	CDS	Unknown	BQ2027_MB3651C	missense_variant	MODERATE	ENSB:gVs1_1locch_-5X	ENSB:gVs1_1locch_-5X
4010694	B6-82	A>G	CDS	Unknown	BQ2027_MB3653C	missense_variant	MODERATE	ENSB:fC0N-clLSFkHueO	ENSB:fC0N-clLSFkHueO
4017227	B6-83	G>A	Non-coding	N/A	N/A	upstream_gene_variant	MODIFIER	galE1	ENSB:JLjWz-rrWP3DLek
4017319	B2-11	A>C	Non-coding	N/A	N/A	upstream_gene_variant	MODIFIER	galE1	ENSB:JLjWz-rrWP3DLek
4017811	B6-61	G>A	Non-coding	N/A	N/A	upstream_gene_variant	MODIFIER	galE1	ENSB:JLjWz-rrWP3DLek
4018483	B4-11	G>A	CDS	Unknown	BQ2027_MB3661	synonymous_variant	LOW	ENSB:GC9P9ibebuk75H9	ENSB:GC9P9ibebuk75H9
4023654	B4-11	G>C	CDS	Unknown	BQ2027_MB3668C	synonymous_variant	LOW	ENSB:fLkkl5D9rVLbQr3	ENSB:fLkkl5D9rVLbQr3
4025009	B6-15	T>C	CDS	Unknown	BQ2027_MB3669	missense_variant	MODERATE	ENSB:911Do4BfF80-qCh	ENSB:911Do4BfF80-qCh
4046572	B2-11	C>T	CDS	dppB	BQ2027_MB3689C	synonymous_variant	LOW	dppB	ENSB:-pMI3G7IriEkzua
4046993	B7-11	T>C	CDS	dppB	BQ2027_MB3689C	missense_variant	MODERATE	dppB	ENSB:-pMI3G7IriEkzua
4048416	B6-91	G>A	CDS	dppA	BQ2027_MB3690C	missense_variant	MODERATE	oppA	ENSB:4U4QYsbZMy8IUVz
4049732	B1-11	A>G	CDS	acs	BQ2027_MB3691	missense_variant	MODERATE	acsA	ENSB:onOmqqCf9yqrYwL
4051374	B7-11	C>T	CDS	acs	BQ2027_MB3691	synonymous_variant	LOW	acsA	ENSB:onOmqqCf9yqrYwL
4052528	B6-82	G>C	Non-coding	N/A	N/A	upstream_gene_variant	MODIFIER	oppA	ENSB:4U4QYsbZMy8IUVz
4056618	B4-11	G>A	CDS	Unknown	BQ2027_MB3697C	missense_variant	MODERATE	resA_3	ENSB:V85dzr1x0LvH4QM
4062199	B6-86	G>A	CDS	Unknown	BQ2027_MB3705	missense_variant	MODERATE	ENSB:rVpiDqebitFWM4n	ENSB:rVpiDqebitFWM4n
4064202	B1-11	G>C	CDS	ponA2	BQ2027_MB3707	synonymous_variant	LOW	mtgA	ENSB:OESfdJFgpY8VEtz
4064457	B3-11	C>T	CDS	ponA2	BQ2027_MB3707	synonymous_variant	LOW	mtgA	ENSB:OESfdJFgpY8VEtz
4068433	B1-11	T>C	Non-coding	N/A	N/A	upstream_gene_variant	MODIFIER	ENSB:7uJ-gzKk87hdtpo	ENSB:7uJ-gzKk87hdtpo
4070056	B2-11	G>A	CDS	cyp137	BQ2027_MB3710C	synonymous_variant	LOW	ENSB:HRlKNtQymkQuidT	ENSB:HRlKNtQymkQuidT
4070901	B6-85	C>G	Non-coding	N/A	N/A	upstream_gene_variant	MODIFIER	ENSB:HRlKNtQymkQuidT	ENSB:HRlKNtQymkQuidT
4074437	B6-13	A>G	CDS	Unknown	BQ2027_MB3716	missense_variant	MODERATE	ENSB:0IGKaQi5bnTrtno	ENSB:0IGKaQi5bnTrtno
4078603	B1-11	A>C	CDS	Unknown	BQ2027_MB3719C	missense_variant	MODERATE	ENSB:52Lqb5nqpCc24zz	ENSB:52Lqb5nqpCc24zz
4079226	B1-11	G>A	CDS	Unknown	BQ2027_MB3720	missense_variant	MODERATE	ENSB:UdppIdx7ebCk03-	ENSB:UdppIdx7ebCk03-
4082258	B1-11	C>A	CDS	Unknown	BQ2027_MB3724	synonymous_variant	LOW	gshA	ENSB:LAA3aNFrySSyDIR
4082470	B4-11	T>C	CDS	Unknown	BQ2027_MB3724	missense_variant	MODERATE	gshA	ENSB:LAA3aNFrySSyDIR
4084355	B6-23	C>A	CDS	Unknown	BQ2027_MB3725	missense_variant	MODERATE	ENSB:0IX4nx7efFaFCie	ENSB:0IX4nx7efFaFCie
4085392	B5-11	A>G	CDS	egtE	BQ2027_MB3726C	synonymous_variant	LOW	egtE	ENSB:R1seaA8AM18mg_s
4085912	B4-11	A>G	CDS	egtD	BQ2027_MB3727C	synonymous_variant	LOW	egtD	ENSB:43bzFY3ZloK-MmF
4086343	B6-53	A>G	CDS	egtD	BQ2027_MB3727C	missense_variant	MODERATE	egtD	ENSB:43bzFY3ZloK-MmF
4086901	B6-31	G>A	CDS	egtC	BQ2027_MB3728C	synonymous_variant	LOW	egtC_2	ENSB:wOA4j0ov4WK3hEe
4087219	B4-11	A>G	CDS	egtC	BQ2027_MB3728C	synonymous_variant	LOW	egtC_2	ENSB:wOA4j0ov4WK3hEe
4090328	B1-11	A>G	CDS	Unknown	BQ2027_MB3731C	missense_variant	MODERATE	ENSB:xICxXX6678RdJ4n	ENSB:xICxXX6678RdJ4n
4095458	B2-11	C>G	Non-coding	N/A	N/A	upstream_gene_variant	MODIFIER	ENSB:xICxXX6678RdJ4n	ENSB:xICxXX6678RdJ4n
4098127	B4-11	C>A	CDS	dnaQ	BQ2027_MB3738C	synonymous_variant	LOW	ENSB:Pknv-EfW6Ryx3kD	ENSB:Pknv-EfW6Ryx3kD
4098420	B7-11	C>A	CDS	dnaQ	BQ2027_MB3738C	missense_variant	MODERATE	ENSB:Pknv-EfW6Ryx3kD	ENSB:Pknv-EfW6Ryx3kD
4098715	B6-12	G>A	Non-coding	N/A	N/A	upstream_gene_variant	MODIFIER	asd	ENSB:oz8SkWMmwi_wsYU
4100483	B4-11	T>C	CDS	cobQ2	BQ2027_MB3740	synonymous_variant	LOW	gatD	ENSB:8uNGXxC8TKlejCC
4110269	B6-61	A>G	tRNA	Unknown	BQ2027_SERV	upstream_gene_variant	MODIFIER	dnaX	ENSB:XxmCtyESsppZgz6
4111415	B6-23	T>C	CDS	cut5	BQ2027_MB3751	upstream_gene_variant	MODIFIER	dnaX	ENSB:XxmCtyESsppZgz6
4112348	B6-91	G>T	CDS	Unknown	BQ2027_MB3752	synonymous_variant	LOW	ENSB:cc011TgbVfYf3XU	ENSB:cc011TgbVfYf3XU
4114394	B6-14	T>G	CDS	Unknown	BQ2027_MB3753	missense_variant	MODERATE	tdh	ENSB:ryxO_jDLi1q8Ggg
4117098	B4-11	C>A	CDS	Unknown	BQ2027_MB3755	synonymous_variant	LOW	mdtD_3	ENSB:dFQuiGc--MFIyEd
4121578	B6-92	C>T	CDS	Unknown	BQ2027_MB3756	synonymous_variant	LOW	moaA_2	ENSB:o4uQT2MXwnhiwTp
4126443	B7-11	G>C	CDS	tgs2	BQ2027_MB3761C	missense_variant	MODERATE	tgs2	ENSB:QaLx_3YRWoVDP6y
4127244	B6-82	G>A	CDS	tgs2	BQ2027_MB3761C	synonymous_variant	LOW	tgs2	ENSB:QaLx_3YRWoVDP6y
4128841	B2-11	G>A	CDS	Unknown	BQ2027_MB3763	synonymous_variant	LOW	virS_2	ENSB:aiQ8-lwduSoKM9I
4128981	B6-13	C>T	CDS	Unknown	BQ2027_MB3763	missense_variant	MODERATE	virS_2	ENSB:aiQ8-lwduSoKM9I
4130095	B1-11	G>A	CDS	Unknown	BQ2027_MB3764	synonymous_variant	LOW	ENSB:RniTAATVcT2_VKl	ENSB:RniTAATVcT2_VKl
4130585	B4-11	C>A	CDS	Unknown	BQ2027_MB3764	missense_variant	MODERATE	ENSB:RniTAATVcT2_VKl	ENSB:RniTAATVcT2_VKl
4130767	B3-11	C>T	CDS	Unknown	BQ2027_MB3764	synonymous_variant	LOW	ENSB:RniTAATVcT2_VKl	ENSB:RniTAATVcT2_VKl
4131268	B3-11	C>T	CDS	PPE66	BQ2027_MB3765C	synonymous_variant	LOW	ENSB:LrMbd1roSucrwte	ENSB:LrMbd1roSucrwte
4131750	B6-15	T>C	CDS	Unknown	BQ2027_MB3766C	missense_variant	MODERATE	ENSB:Zfy_bI5XqTiptIZ	ENSB:Zfy_bI5XqTiptIZ
4133380	B3-11	G>A	CDS	Unknown	BQ2027_MB3767C	synonymous_variant	LOW	ethA_2	ENSB:kR2S4iGXDUTOAil
4133948	B3-11	G>T	CDS	Unknown	BQ2027_MB3768C	missense_variant	MODERATE	ENSB:tc5XWdtiA1zgiJq	ENSB:tc5XWdtiA1zgiJq
4136226	B1-11	G>A	CDS	nmtr	BQ2027_MB3770	synonymous_variant	LOW	nmtR	ENSB:BGSfKhy-94Otwbn
4138012	B6-13	G>A	CDS	Unknown	BQ2027_MB3774	missense_variant	MODERATE	ENSB:gIq07aYjmdH2tDP	ENSB:gIq07aYjmdH2tDP
4138897	B3-11	C>T	Non-coding	N/A	N/A	start_lost	HIGH	ENSB:tr36NLRG-YkwEaF	ENSB:tr36NLRG-YkwEaF
4139394	B6-92	A>G	Non-coding	N/A	N/A	upstream_gene_variant	MODIFIER	ctpJ	ENSB:qmJ9oSmtJbN0lFE
4142080	B6-14	A>G	CDS	Unknown	BQ2027_MB3781C	missense_variant	MODERATE	ENSB:b3DyIDbFhD4t6Gi	ENSB:b3DyIDbFhD4t6Gi
4145402	B1-11	G>A	CDS	proX	BQ2027_MB3785C	synonymous_variant	LOW	yehZ	ENSB:TkP7YFAm9ZwDIfp
4151612	B1-11	G>A	CDS	tcry	BQ2027_MB3790C	missense_variant	MODERATE	tcrY_3	ENSB:tdhLvwUJ3Gygr22
4153764	B6-52	G>A	CDS	Unknown	BQ2027_MB3793C	missense_variant	MODERATE	ENSB:A05w6wdmPdYwouP	ENSB:A05w6wdmPdYwouP
4157158	B6-88	G>C	CDS	Unknown	BQ2027_MB3799C	synonymous_variant	LOW	ENSB:xwkCDUpjiEswbag	ENSB:xwkCDUpjiEswbag
4157945	B7-11	C>T	CDS	hisC2	BQ2027_MB3800	missense_variant	MODERATE	pat	ENSB:6TGKM1bp0GRcWy7
4159428	B4-11	G>A	CDS	Unknown	BQ2027_MB3802C	upstream_gene_variant	MODIFIER	ENSB:A05w6wdmPdYwouP	ENSB:A05w6wdmPdYwouP
4160215	B3-11	G>A	CDS	echA21	BQ2027_MB3803	synonymous_variant	LOW	echA8_3	ENSB:PDdJdYGQ6puPhLR
4160820	B2-11	G>A	CDS	lipE	BQ2027_MB3804	synonymous_variant	LOW	yfeW_2	ENSB:h-tc29iTzz3lMcH
4162407	B2-11	T>C	CDS	Unknown	BQ2027_MB3805	upstream_gene_variant	MODIFIER	ENSB:xwkCDUpjiEswbag	ENSB:xwkCDUpjiEswbag
4163150	B4-11	C>T	CDS	Unknown	BQ2027_MB3805	upstream_gene_variant	MODIFIER	ENSB:6iGe3zjqZJ5fs2-	ENSB:6iGe3zjqZJ5fs2-
4166732	B6-88	G>A	CDS	Unknown	BQ2027_MB3808	synonymous_variant	LOW	ENSB:TfQJcyD3pum0LZX	ENSB:TfQJcyD3pum0LZX
4170451	B3-11	C>T	CDS	rfbD	BQ2027_MB3812	missense_variant	MODERATE	ENSB:DmJvJfQVBT7GpsH	ENSB:DmJvJfQVBT7GpsH
4170843	B6-83	T>G	Non-coding	N/A	N/A	upstream_gene_variant	MODIFIER	rfbB	ENSB:07geaOph_zQyEt_
4173021	B6-88	G>T	CDS	Unknown	BQ2027_MB3814	missense_variant	MODERATE	ENSB:YopMzS7psyilfcl	ENSB:YopMzS7psyilfcl
4173504	B6-13	C>T	CDS	Unknown	BQ2027_MB3815C	synonymous_variant	LOW	ENSB:u099p4ZMc3eXCtp	ENSB:u099p4ZMc3eXCtp
4173520	B6-31	C>G	CDS	Unknown	BQ2027_MB3815C	missense_variant	MODERATE	ENSB:u099p4ZMc3eXCtp	ENSB:u099p4ZMc3eXCtp
4175578	B6-14	G>A	CDS	Unknown	BQ2027_MB3817	missense_variant	MODERATE	ENSB:3GGR4MWveKJ9nW9	ENSB:3GGR4MWveKJ9nW9
4175707	B1-11	G>A	CDS	Unknown	BQ2027_MB3817	missense_variant	MODERATE	ENSB:3GGR4MWveKJ9nW9	ENSB:3GGR4MWveKJ9nW9
4176240	B6-61	C>G	CDS	Unknown	BQ2027_MB3818	missense_variant	MODERATE	ENSB:4LFc4yvTUl4qJh6	ENSB:4LFc4yvTUl4qJh6
4176507	B7-11	A>G	CDS	dpre1	BQ2027_MB3819	missense_variant	MODERATE	dprE1	ENSB:CAHGD2CwX8bWXV5
4179707	B6-81	A>G	CDS	afta	BQ2027_MB3821	missense_variant	MODERATE	aftA	ENSB:pKVtFX6_HXChjLL
4180248	B7-11	T>C	CDS	afta	BQ2027_MB3821	missense_variant	MODERATE	aftA	ENSB:pKVtFX6_HXChjLL
4189079	B1-11	G>C	CDS	embB	BQ2027_MB3824	missense_variant	MODERATE	embB	ENSB:VrRlPdymf7yYTqd
4198415	B6-41	C>T	CDS	pks13	BQ2027_MB3830C	synonymous_variant	LOW	ENSB:m-h7K121w4_1wGw	ENSB:m-h7K121w4_1wGw
4198646	B6-12	G>A	CDS	pks13	BQ2027_MB3830C	synonymous_variant	LOW	ENSB:m-h7K121w4_1wGw	ENSB:m-h7K121w4_1wGw
4202453	B6-81	G>A	CDS	fadD32	BQ2027_MB3831C	synonymous_variant	LOW	ENSB:am4eltELf3ktJoF	ENSB:am4eltELf3ktJoF
4204052	B6-86	G>C	CDS	Unknown	BQ2027_MB3832C	synonymous_variant	LOW	ENSB:KFMe53auc_sFDNf	ENSB:KFMe53auc_sFDNf
4204054	B3-11	G>A	CDS	Unknown	BQ2027_MB3832C	missense_variant	MODERATE	ENSB:KFMe53auc_sFDNf	ENSB:KFMe53auc_sFDNf
4205037	B7-11	G>A	CDS	Unknown	BQ2027_MB3832C	missense_variant	MODERATE	ENSB:KFMe53auc_sFDNf	ENSB:KFMe53auc_sFDNf
4207380	B2-11	C>T	Non-coding	N/A	N/A	upstream_gene_variant	MODIFIER	ENSB:am4eltELf3ktJoF	ENSB:am4eltELf3ktJoF
4207562	B3-11	T>C	Non-coding	N/A	N/A	upstream_gene_variant	MODIFIER	ENSB:am4eltELf3ktJoF	ENSB:am4eltELf3ktJoF
4207852	B3-11	T>G	CDS	aftb	BQ2027_MB3835C	missense_variant	MODERATE	aftB	ENSB:uDlo5qXRUQqr6Yp
4209529	B7-11	T>C	Non-coding	N/A	N/A	missense_variant	MODERATE	aftB	ENSB:uDlo5qXRUQqr6Yp
4210954	B1-11	G>A	CDS	Unknown	BQ2027_MB3837C	synonymous_variant	LOW	ENSB:ih_Fv5g_pA8CsAg	ENSB:ih_Fv5g_pA8CsAg
4211591	B2-11	C>T	CDS	glft2	BQ2027_MB3838C	synonymous_variant	LOW	glfT2	ENSB:GdjGG0KUuoOwD49
4211647	B6-41	G>A	CDS	glft2	BQ2027_MB3838C	missense_variant	MODERATE	glfT2	ENSB:GdjGG0KUuoOwD49
4213075	B6-41	G>T	CDS	glf	BQ2027_MB3839C	synonymous_variant	LOW	glf	ENSB:DAJqS1KvA2PIkM2
4213135	B6-82	A>G	CDS	glf	BQ2027_MB3839C	synonymous_variant	LOW	glf	ENSB:DAJqS1KvA2PIkM2
4217845	B6-22	A>G	CDS	PE_PGRS62	BQ2027_MB3842	missense_variant	MODERATE	ENSB:805dfKblTqDYBd7	ENSB:805dfKblTqDYBd7
4217939	B6-62	G>A	CDS	PE_PGRS62	BQ2027_MB3842	stop_gained	HIGH	ENSB:805dfKblTqDYBd7	ENSB:805dfKblTqDYBd7
4217991	B1-11	G>C	CDS	PE_PGRS62	BQ2027_MB3842	missense_variant	MODERATE	ENSB:805dfKblTqDYBd7	ENSB:805dfKblTqDYBd7
4221987	B6-83	C>T	CDS	Unknown	BQ2027_MB3846C	synonymous_variant	LOW	ENSB:s_Qg2Llptp7i4XK	ENSB:s_Qg2Llptp7i4XK
4224579	B2-11	G>A	CDS	Unknown	BQ2027_MB3848	synonymous_variant	LOW	ENSB:NLQz5gGxqQCpfcP	ENSB:NLQz5gGxqQCpfcP
4226875	B2-11	T>C	CDS	Unknown	BQ2027_MB3851	missense_variant	MODERATE	sap_2	ENSB:sCpice7NqBkcu8P
4228056	B6-91	G>T	CDS	chp1	BQ2027_MB3852	missense_variant	MODERATE	chp1	ENSB:y4c3Y9hBFcTRwBl
4228691	B6-13	G>A	Non-coding	N/A	N/A	upstream_gene_variant	MODIFIER	papA2	ENSB:ephHwxC8-46V7G-
4228762	B6-42	T>G	Non-coding	N/A	N/A	upstream_gene_variant	MODIFIER	papA2	ENSB:ephHwxC8-46V7G-
4229371	B6-84	C>A	CDS	mmpL8	BQ2027_MB3853C	synonymous_variant	LOW	mmpL8_2	ENSB:B1AZ6MZJBUFtcee
4231626	B2-11	G>A	CDS	mmpL8	BQ2027_MB3853C	synonymous_variant	LOW	mmpL8_2	ENSB:B1AZ6MZJBUFtcee
4244122	B4-11	A>C	CDS	Unknown	BQ2027_MB3859C	missense_variant	MODERATE	ENSB:uf7JQZJPiGECN0Q	ENSB:uf7JQZJPiGECN0Q
4244870	B1-11	A>G	CDS	Unknown	BQ2027_MB3859C	missense_variant	MODERATE	ENSB:uf7JQZJPiGECN0Q	ENSB:uf7JQZJPiGECN0Q
4245002	B1-11	C>T	CDS	Unknown	BQ2027_MB3859C	missense_variant	MODERATE	ENSB:uf7JQZJPiGECN0Q	ENSB:uf7JQZJPiGECN0Q
4246968	B6-89	C>T	CDS	Unknown	BQ2027_MB3862C	missense_variant	MODERATE	ENSB:3cyT345sXwaWMv-	ENSB:3cyT345sXwaWMv-
4249227	B6-62	C>T	CDS	serS	BQ2027_MB3864C	missense_variant	MODERATE	serS	ENSB:RNtirJUTRiuwAZ2
4250661	B1-11	G>A	CDS	Unknown	BQ2027_MB3865	synonymous_variant	LOW	ENSB:WqjCEUgAgjZKOkh	ENSB:WqjCEUgAgjZKOkh
4253076	B6-83	T>C	CDS	pheA	BQ2027_MB3868C	missense_variant	MODERATE	pheA	ENSB:3eFC3K6G02TxQPo
4254129	B1-11	C>T	CDS	Unknown	BQ2027_MB3869	missense_variant	MODERATE	ENSB:TJCscXUOLe0iwN5	ENSB:TJCscXUOLe0iwN5
4256586	B3-11	A>C	CDS	Unknown	BQ2027_MB3873C	missense_variant	MODERATE	ENSB:Q8UCqG0QckQNKso	ENSB:Q8UCqG0QckQNKso
[truncated: 50 more rows]
